# Supplementary material for: Identification of Novel Senescent Markers in Small Extracellular Vesicles
Source: Int J Mol Sci. 2023 Jan 26;24(3):2421. doi: 10.3390/ijms24032421 (PMC9916821; doi:10.3390/ijms24032421)
Supplement: Supplementary file 1 [file ijms-24-02421-s001.zip]

Archive with 5 entries (4 files):
- Supplementary Materials/
- Supplementary Materials/Supplementary Figures S1-S9.pdf
- Supplementary Materials/Table S1_Metascape_ANALYSIS.xlsx
- Supplementary Materials/Table S2_Mass spectrometry analysis data of TIG3-derived EVs and Wener-EVs.xlsx
- Supplementary Materials/Table S3_Mass spectometry analysis data of mouse serum-derived EVs.xlsx
