# Supplementary material for: Identification of Novel Senescent Markers in Small Extracellular Vesicles
Source: Int J Mol Sci. 2023 Jan 26;24(3):2421. doi: 10.3390/ijms24032421 (PMC9916821; doi:10.3390/ijms24032421)
Supplement: Supplementary file 1 [file ijms-24-02421-s001.zip › Supplementary Materials/Table S1_Metascape_ANALYSIS.xlsx]

## Sheet: Sheet1
SEC				PS				IP									SEC&PS&IP
_LogP_hits	GO	Description		_LogP_hits	GO	Description		_LogP_hits	GO	Description		GO	SEC&PS	SEC&PS&IP	SEC&PS&IP		GO	Description
-34	R-HSA-9675108	Nervous system development		-21	R-HSA-6798695	Neutrophil degranulation		-7.4	R-HSA-1474244	Extracellular matrix organization		R-HSA-1474244	Nervous system development	Nervous system development	0		GO:0030036	actin cytoskeleton organization
-34	R-HSA-422475	Axon guidance		-16	R-HSA-382551	Transport of small molecules		-7.1	GO:0097435	supramolecular fiber organization		GO:0097435	Axon guidance	Axon guidance	0		GO:0007015	actin filament organization
-33	R-HSA-2262752	Cellular responses to stress		-16	R-HSA-2262752	Cellular responses to stress		-6.7	GO:0030029	actin filament-based process		GO:0030029	Cellular responses to stress	Cellular responses to stress	0		GO:0030029	actin filament-based process
-32	R-HSA-376176	Signaling by ROBO receptors		-16	R-HSA-8953897	Cellular responses to stimuli		-6.3	GO:0030198	extracellular matrix organization		GO:0030198	Signaling by ROBO receptors	#N/A	#N/A		R-HSA-1236975	Antigen processing-Cross presentation
-32	R-HSA-8953897	Cellular responses to stimuli		-14	R-HSA-376176	Signaling by ROBO receptors		-6.3	GO:0043062	extracellular structure organization		GO:0043062	Cellular responses to stimuli	#N/A	#N/A		R-HSA-422475	Axon guidance
-31	R-HSA-382551	Transport of small molecules		-12	R-HSA-422475	Axon guidance		-6.3	GO:0045229	external encapsulating structure organization		GO:0045229	Transport of small molecules	Transport of small molecules	0		GO:0055074	calcium ion homeostasis
-26	R-HSA-9010553	Regulation of expression of SLITs and ROBOs		-12	R-HSA-72737	Cap-dependent Translation Initiation		-5.6	GO:0033292	T-tubule organization		GO:0033292	Regulation of expression of SLITs and ROBOs	#N/A	#N/A		GO:0055080	cation homeostasis
-26	R-HSA-6798695	Neutrophil degranulation		-12	R-HSA-72706	GTP hydrolysis and joining of the 60S ribosomal subunit		-5.5	GO:0055080	cation homeostasis		GO:0055080	Neutrophil degranulation	Neutrophil degranulation	0		GO:0034330	cell junction organization
-24	R-HSA-8852276	The role of GTSE1 in G2/M progression after G2 checkpoint		-12	R-HSA-9010553	Regulation of expression of SLITs and ROBOs		-5.4	GO:0098771	inorganic ion homeostasis		GO:0098771	The role of GTSE1 in G2/M progression after G2 checkpoint	#N/A	#N/A		GO:0031589	cell-substrate adhesion
-22	R-HSA-4086400	PCP/CE pathway		-12	R-HSA-72613	Eukaryotic Translation Initiation		-5.2	GO:0030003	cellular cation homeostasis		GO:0030003	PCP/CE pathway	#N/A	#N/A		GO:0006874	cellular calcium ion homeostasis
-22	R-HSA-5610787	Hedgehog 'off' state		-12	R-HSA-156827	L13a-mediated translational silencing of Ceruloplasmin expression		-5.2	GO:0050801	ion homeostasis		GO:0050801	Hedgehog 'off' state	#N/A	#N/A		GO:0030003	cellular cation homeostasis
-21	R-HSA-8941858	Regulation of RUNX3 expression and activity		-12	R-HSA-9675108	Nervous system development		-5.1	GO:0055065	metal ion homeostasis		GO:0055065	Regulation of RUNX3 expression and activity	#N/A	#N/A		GO:0072503	cellular divalent inorganic cation homeostasis
-21	R-HSA-71291	Metabolism of amino acids and derivatives		-11	GO:0002181	cytoplasmic translation		-5.1	GO:0006873	cellular ion homeostasis		GO:0006873	Metabolism of amino acids and derivatives	#N/A	#N/A		GO:0006873	cellular ion homeostasis
-21	R-HSA-5358351	Signaling by Hedgehog		-11	R-HSA-1236975	Antigen processing-Cross presentation		-4.9	GO:0072657	protein localization to membrane		GO:0072657	Signaling by Hedgehog	#N/A	#N/A		GO:0006875	cellular metal ion homeostasis
-21	CORUM:193	PA700-20S-PA28 complex		-11	R-HSA-1280218	Adaptive Immune System		-4.8	GO:0006875	cellular metal ion homeostasis		GO:0006875	PA700-20S-PA28 complex	#N/A	#N/A		GO:0071214	cellular response to abiotic stimulus
-20	WP2359	Parkin-ubiquitin proteasomal system pathway		-11	R-HSA-9711097	Cellular response to starvation		-4.8	ko05144	Malaria		ko05144	Parkin-ubiquitin proteasomal system pathway	#N/A	#N/A		GO:0062197	cellular response to chemical stress
-20	WP5124	Alzheimer's disease		-11	R-HSA-71291	Metabolism of amino acids and derivatives		-4.8	GO:0030036	actin cytoskeleton organization		GO:0030036	Alzheimer's disease	#N/A	#N/A		GO:0104004	cellular response to environmental stimulus
-19	R-HSA-1280218	Adaptive Immune System		-11	R-HSA-5653656	Vesicle-mediated transport		-4.6	hsa05144	Malaria		hsa05144	Adaptive Immune System	#N/A	#N/A		R-HSA-2262752	Cellular responses to stress
-19	R-HSA-211733	Regulation of activated PAK-2p34 by proteasome mediated degradation		-10	R-HSA-72689	Formation of a pool of free 40S subunits		-4.6	GO:0098742	cell-cell adhesion via plasma-membrane adhesion molecules		GO:0098742	Regulation of activated PAK-2p34 by proteasome mediated degradation	#N/A	#N/A		GO:0003013	circulatory system process
-19	R-HSA-9013694	Signaling by NOTCH4		-9.7	R-HSA-1236974	ER-Phagosome pathway		-4.6	ko05134	Legionellosis		ko05134	Signaling by NOTCH4	#N/A	#N/A		R-HSA-6811434	COPI-dependent Golgi-to-ER retrograde traffic
-19	R-HSA-68882	Mitotic Anaphase		-9.5	R-HSA-72766	Translation		-4.4	GO:0030199	collagen fibril organization		GO:0030199	Mitotic Anaphase	#N/A	#N/A		GO:0072507	divalent inorganic cation homeostasis
-19	R-HSA-169911	Regulation of Apoptosis		-9.2	GO:0048193	Golgi vesicle transport		-4.4	GO:0051668	localization within membrane		GO:0051668	Regulation of Apoptosis	#N/A	#N/A		ko04144	Endocytosis
-19	R-HSA-1236978	Cross-presentation of soluble exogenous antigens (endosomes)		-9	R-HSA-72702	Ribosomal scanning and start codon recognition		-4.4	hsa05134	Legionellosis		hsa05134	Cross-presentation of soluble exogenous antigens (endosomes)	#N/A	#N/A		GO:0010256	endomembrane system organization
-19	R-HSA-2467813	Separation of Sister Chromatids		-9	R-HSA-917937	Iron uptake and transport		-4.3	GO:0010256	endomembrane system organization		GO:0010256	Separation of Sister Chromatids	#N/A	#N/A		GO:0006888	endoplasmic reticulum to Golgi vesicle-mediated transport
-19	ko03050	Proteasome		-9	R-HSA-72649	Translation initiation complex formation		-4.3	R-HSA-114608	Platelet degranulation		R-HSA-114608	Proteasome	#N/A	#N/A		R-HSA-1236974	ER-Phagosome pathway
-19	R-HSA-2555396	Mitotic Metaphase and Anaphase		-8.9	R-HSA-72662	Activation of the mRNA upon binding of the cap-binding complex and eIFs, and subsequent binding to 43S		-4.3	GO:0048193	Golgi vesicle transport		GO:0048193	Mitotic Metaphase and Anaphase	#N/A	#N/A		R-HSA-1474244	Extracellular matrix organization
-19	R-HSA-69275	G2/M Transition		-8.8	GO:0006888	endoplasmic reticulum to Golgi vesicle-mediated transport		-4.2	R-HSA-76005	Response to elevated platelet cytosolic Ca2+		R-HSA-76005	G2/M Transition	#N/A	#N/A		GO:0048193	Golgi vesicle transport
-18	R-HSA-5610785	GLI3 is processed to GLI3R by the proteasome		-8.7	R-HSA-1799339	SRP-dependent cotranslational protein targeting to membrane		-4.1	GO:0018126	protein hydroxylation		GO:0018126	GLI3 is processed to GLI3R by the proteasome	#N/A	#N/A		R-HSA-8856688	Golgi-to-ER retrograde transport
-18	R-HSA-156827	L13a-mediated translational silencing of Ceruloplasmin expression		-8.6	R-HSA-199991	Membrane Trafficking		-4.1	GO:0006874	cellular calcium ion homeostasis		GO:0006874	L13a-mediated translational silencing of Ceruloplasmin expression	#N/A	#N/A		R-HSA-109582	Hemostasis
-18	R-HSA-5610783	Degradation of GLI2 by the proteasome		-8.3	R-HSA-446203	Asparagine N-linked glycosylation		-4	GO:0055074	calcium ion homeostasis		GO:0055074	Degradation of GLI2 by the proteasome	#N/A	#N/A		GO:0098662	inorganic cation transmembrane transport
-18	R-HSA-8932339	ROS sensing by NFE2L2		-8.2	R-HSA-1236978	Cross-presentation of soluble exogenous antigens (endosomes)		-4	GO:0040017	positive regulation of locomotion		GO:0040017	ROS sensing by NFE2L2	#N/A	#N/A		GO:0098771	inorganic ion homeostasis
-18	R-HSA-72613	Eukaryotic Translation Initiation		-8.1	ko05110	Vibrio cholerae infection		-4	GO:0007009	plasma membrane organization		GO:0007009	Eukaryotic Translation Initiation	#N/A	#N/A		R-HSA-6811442	Intra-Golgi and retrograde Golgi-to-ER traffic
-18	R-HSA-4641257	Degradation of AXIN		-8.1	R-HSA-72695	Formation of the ternary complex, and subsequently, the 43S complex		-4	GO:1990778	protein localization to cell periphery		GO:1990778	Degradation of AXIN	#N/A	#N/A		R-HSA-983712	Ion channel transport
-18	R-HSA-351202	Metabolism of polyamines		-8	R-HSA-9633012	Response of EIF2AK4 (GCN2) to amino acid deficiency		-4	GO:2000147	positive regulation of cell motility		GO:2000147	Metabolism of polyamines	#N/A	#N/A		GO:0050801	ion homeostasis
-18	R-HSA-72737	Cap-dependent Translation Initiation		-7.9	R-HSA-6811442	Intra-Golgi and retrograde Golgi-to-ER traffic		-4	GO:0051272	positive regulation of cellular component movement		GO:0051272	Cap-dependent Translation Initiation	#N/A	#N/A		GO:0051668	localization within membrane
-18	R-HSA-9707587	Regulation of HMOX1 expression and activity		-7.9	R-HSA-382556	ABC-family proteins mediated transport		-3.9	GO:0001667	ameboidal-type cell migration		GO:0001667	Regulation of HMOX1 expression and activity	#N/A	#N/A		GO:0022406	membrane docking
-18	R-HSA-180585	Vif-mediated degradation of APOBEC3G		-7.9	hsa05110	Vibrio cholerae infection		-3.9	R-HSA-8874081	MET activates PTK2 signaling		R-HSA-8874081	Vif-mediated degradation of APOBEC3G	#N/A	#N/A		GO:0061025	membrane fusion
-18	R-HSA-453274	Mitotic G2-G2/M phases		-7.9	GO:0098771	inorganic ion homeostasis		-3.9	GO:0051497	negative regulation of stress fiber assembly		GO:0051497	Mitotic G2-G2/M phases	#N/A	#N/A		R-HSA-199991	Membrane Trafficking
-18	R-HSA-8948751	Regulation of PTEN stability and activity		-7.8	R-HSA-983169	Class I MHC mediated antigen processing & presentation		-3.9	GO:0030155	regulation of cell adhesion		GO:0030155	Regulation of PTEN stability and activity	#N/A	#N/A		R-HSA-71387	Metabolism of carbohydrates
-18	WP183	Proteasome degradation		-7.8	CORUM:193	PA700-20S-PA28 complex		-3.9	R-HSA-6798695	Neutrophil degranulation		R-HSA-6798695	Proteasome degradation	#N/A	#N/A		GO:0055065	metal ion homeostasis
-18	R-HSA-5610780	Degradation of GLI1 by the proteasome		-7.7	R-HSA-4641258	Degradation of DVL		-3.8	GO:0022406	membrane docking		GO:0022406	Degradation of GLI1 by the proteasome	#N/A	#N/A		GO:0002009	morphogenesis of an epithelium
-18	R-HSA-72706	GTP hydrolysis and joining of the 60S ribosomal subunit		-7.7	CORUM:306	Ribosome, cytoplasmic		-3.8	GO:0010631	epithelial cell migration		GO:0010631	GTP hydrolysis and joining of the 60S ribosomal subunit	#N/A	#N/A		GO:0048871	multicellular organismal homeostasis
-18	R-HSA-3858494	Beta-catenin independent WNT signaling		-7.7	R-HSA-8932339	ROS sensing by NFE2L2		-3.8	GO:0090132	epithelium migration		GO:0090132	Beta-catenin independent WNT signaling	#N/A	#N/A		GO:0051051	negative regulation of transport
-18	hsa03050	Proteasome		-7.6	R-HSA-351202	Metabolism of polyamines		-3.8	GO:0090130	tissue migration		GO:0090130	Proteasome	#N/A	#N/A		R-HSA-9675108	Nervous system development
-18	R-HSA-4608870	Asymmetric localization of PCP proteins		-7.6	R-HSA-1168372	Downstream signaling events of B Cell Receptor (BCR)		-3.8	GO:0072503	cellular divalent inorganic cation homeostasis		GO:0072503	Asymmetric localization of PCP proteins	#N/A	#N/A		R-HSA-6798695	Neutrophil degranulation
-18	R-HSA-5653656	Vesicle-mediated transport		-7.6	R-HSA-5619115	Disorders of transmembrane transporters		-3.7	GO:0072507	divalent inorganic cation homeostasis		GO:0072507	Vesicle-mediated transport	Vesicle-mediated transport	0		GO:0048284	organelle fusion
-17	R-HSA-69613	p53-Independent G1/S DNA damage checkpoint		-7.5	R-HSA-5610787	Hedgehog 'off' state		-3.7	GO:0032232	negative regulation of actin filament bundle assembly		GO:0032232	p53-Independent G1/S DNA damage checkpoint	#N/A	#N/A		GO:0090174	organelle membrane fusion
-17	R-HSA-350562	Regulation of ornithine decarboxylase (ODC)		-7.5	R-HSA-5610785	GLI3 is processed to GLI3R by the proteasome		-3.7	R-HSA-1474290	Collagen formation		R-HSA-1474290	Regulation of ornithine decarboxylase (ODC)	#N/A	#N/A		GO:0090407	organophosphate biosynthetic process
-17	R-HSA-69541	Stabilization of p53		-7.5	R-HSA-5610783	Degradation of GLI2 by the proteasome		-3.6	GO:0009266	response to temperature stimulus		GO:0009266	Stabilization of p53	#N/A	#N/A		GO:0001503	ossification
-17	R-HSA-8854050	FBXL7 down-regulates AURKA during mitotic entry and in early mitosis		-7.5	R-HSA-5678895	Defective CFTR causes cystic fibrosis		-3.6	GO:0010634	positive regulation of epithelial cell migration		GO:0010634	FBXL7 down-regulates AURKA during mitotic entry and in early mitosis	#N/A	#N/A		GO:0006909	phagocytosis
-17	R-HSA-349425	Autodegradation of the E3 ubiquitin ligase COP1		-7.5	R-HSA-5610780	Degradation of GLI1 by the proteasome		-3.6	GO:0032970	regulation of actin filament-based process		GO:0032970	Autodegradation of the E3 ubiquitin ligase COP1	#N/A	#N/A		R-HSA-76002	Platelet activation, signaling and aggregation
-17	R-HSA-5678895	Defective CFTR causes cystic fibrosis		-7.4	GO:0050801	ion homeostasis		-3.6	R-HSA-5653656	Vesicle-mediated transport		R-HSA-5653656	Defective CFTR causes cystic fibrosis	#N/A	#N/A		R-HSA-114608	Platelet degranulation
-17	R-HSA-5358346	Hedgehog ligand biogenesis		-7.4	R-HSA-5358351	Signaling by Hedgehog		-3.6	GO:1903827	regulation of cellular protein localization		GO:1903827	Hedgehog ligand biogenesis	#N/A	#N/A		GO:0045785	positive regulation of cell adhesion
-17	R-HSA-69601	Ubiquitin Mediated Degradation of Phosphorylated Cdc25A		-7.4	CORUM:5380	TRBP containing complex (DICER, RPL7A, EIF6, MOV10 and subunits of the 60S ribosomal particle)		-3.5	GO:0010632	regulation of epithelial cell migration		GO:0010632	Ubiquitin Mediated Degradation of Phosphorylated Cdc25A	#N/A	#N/A		GO:1990778	protein localization to cell periphery
-17	R-HSA-69610	p53-Independent DNA Damage Response		-7.4	GO:0055080	cation homeostasis		-3.5	GO:0051129	negative regulation of cellular component organization		GO:0051129	p53-Independent DNA Damage Response	#N/A	#N/A		GO:0072657	protein localization to membrane
-17	WP2059	Alzheimer's disease and miRNA effects		-7.3	R-HSA-192823	Viral mRNA Translation		-3.5	GO:0034330	cell junction organization		GO:0034330	Alzheimer's disease and miRNA effects	#N/A	#N/A		GO:0072659	protein localization to plasma membrane
-17	R-HSA-5689603	UCH proteinases		-7.3	R-HSA-156902	Peptide chain elongation		-3.5	GO:0072659	protein localization to plasma membrane		GO:0072659	UCH proteinases	#N/A	#N/A		ko04141	Protein processing in endoplasmic reticulum
-17	R-HSA-174113	SCF-beta-TrCP mediated degradation of Emi1		-7.3	R-HSA-2408522	Selenoamino acid metabolism		-3.5	R-HSA-8875878	MET promotes cell motility		R-HSA-8875878	SCF-beta-TrCP mediated degradation of Emi1	#N/A	#N/A		GO:0030155	regulation of cell adhesion
-17	R-HSA-75815	Ubiquitin-dependent degradation of Cyclin D		-7.3	WP477	Cytoplasmic ribosomal proteins		-3.4	GO:0031032	actomyosin structure organization		GO:0031032	Ubiquitin-dependent degradation of Cyclin D	#N/A	#N/A		GO:0010810	regulation of cell-substrate adhesion
-17	R-HSA-5362768	Hh mutants are degraded by ERAD		-7.2	R-HSA-199977	ER to Golgi Anterograde Transport		-3.4	GO:0001666	response to hypoxia		GO:0001666	Hh mutants are degraded by ERAD	#N/A	#N/A		GO:1903827	regulation of cellular protein localization
-17	R-HSA-5357801	Programmed Cell Death		-7.2	R-HSA-168255	Influenza Infection		-3.4	GO:0030335	positive regulation of cell migration		GO:0030335	Programmed Cell Death	#N/A	#N/A		GO:0070201	regulation of establishment of protein localization
-17	R-HSA-382556	ABC-family proteins mediated transport		-7.2	R-HSA-9707587	Regulation of HMOX1 expression and activity		-3.4	M198	PID SYNDECAN 1 PATHWAY		M198	ABC-family proteins mediated transport	#N/A	#N/A		GO:0033157	regulation of intracellular protein transport
-17	R-HSA-450408	AUF1 (hnRNP D0) binds and destabilizes mRNA		-7.2	ko04145	Phagosome		-3.3	WP3888	VEGFA-VEGFR2 signaling pathway		WP3888	AUF1 (hnRNP D0) binds and destabilizes mRNA	#N/A	#N/A		GO:0042176	regulation of protein catabolic process
-17	R-HSA-4641258	Degradation of DVL		-7.2	GO:1904814	regulation of protein localization to chromosome, telomeric region		-3.3	GO:0033628	regulation of cell adhesion mediated by integrin		GO:0033628	Degradation of DVL	#N/A	#N/A		GO:0051223	regulation of protein transport
-17	R-HSA-1236974	ER-Phagosome pathway		-7.1	R-HSA-975956	Nonsense Mediated Decay (NMD) independent of the Exon Junction Complex (EJC)		-3.3	GO:0010035	response to inorganic substance		GO:0010035	ER-Phagosome pathway	ER-Phagosome pathway	0		GO:0060627	regulation of vesicle-mediated transport
-17	R-HSA-180534	Vpu mediated degradation of CD4		-7.1	R-HSA-156842	Eukaryotic Translation Elongation		-3.3	GO:0036293	response to decreased oxygen levels		GO:0036293	Vpu mediated degradation of CD4	#N/A	#N/A		GO:0036293	response to decreased oxygen levels
-17	R-HSA-9604323	Negative regulation of NOTCH4 signaling		-7.1	R-HSA-72764	Eukaryotic Translation Termination		-3.2	GO:0030048	actin filament-based movement		GO:0030048	Negative regulation of NOTCH4 signaling	#N/A	#N/A		R-HSA-76005	Response to elevated platelet cytosolic Ca2+
-16	R-HSA-5387390	Hh mutants abrogate ligand secretion		-7.1	R-HSA-5658442	Regulation of RAS by GAPs		-3.2	R-HSA-1630316	Glycosaminoglycan metabolism		R-HSA-1630316	Hh mutants abrogate ligand secretion	#N/A	#N/A		GO:0034976	response to endoplasmic reticulum stress
-16	R-HSA-5676590	NIK-->noncanonical NF-kB signaling		-7.1	R-HSA-9707564	Cytoprotection by HMOX1		-3.2	GO:0009612	response to mechanical stimulus		GO:0009612	NIK-->noncanonical NF-kB signaling	#N/A	#N/A		GO:0010035	response to inorganic substance
-16	R-HSA-5607761	Dectin-1 mediated noncanonical NF-kB signaling		-7.1	R-HSA-9711123	Cellular response to chemical stress		-3.2	R-HSA-9013409	RHOJ GTPase cycle		R-HSA-9013409	Dectin-1 mediated noncanonical NF-kB signaling	#N/A	#N/A		GO:0070482	response to oxygen levels
-16	R-HSA-8939902	Regulation of RUNX2 expression and activity		-7.1	ko03050	Proteasome		-3.2	GO:0098900	regulation of action potential		GO:0098900	Regulation of RUNX2 expression and activity	#N/A	#N/A		GO:0097435	supramolecular fiber organization
-16	R-HSA-8878159	Transcriptional regulation by RUNX3		-7.1	R-HSA-2408557	Selenocysteine synthesis		-3.1	R-HSA-199991	Membrane Trafficking		R-HSA-199991	Transcriptional regulation by RUNX3	#N/A	#N/A		GO:0048729	tissue morphogenesis
-16	R-HSA-9711097	Cellular response to starvation		-7	GO:0070201	regulation of establishment of protein localization		-3.1	GO:0070482	response to oxygen levels		GO:0070482	Cellular response to starvation	#N/A	#N/A		R-HSA-382551	Transport of small molecules
-16	R-HSA-187577	SCF(Skp2)-mediated degradation of p27/p21		-7	hsa03050	Proteasome		-3.1	GO:0010639	negative regulation of organelle organization		GO:0010639	SCF(Skp2)-mediated degradation of p27/p21	#N/A	#N/A		WP3888	VEGFA-VEGFR2 signaling pathway
-16	R-HSA-9711123	Cellular response to chemical stress		-6.9	GO:0055065	metal ion homeostasis		-3.1	GO:0010595	positive regulation of endothelial cell migration		GO:0010595	Cellular response to chemical stress	cellular response to chemical stress	0		GO:0006906	vesicle fusion
-16	R-HSA-68827	CDT1 association with the CDC6:ORC:origin complex		-6.8	R-HSA-8856688	Golgi-to-ER retrograde transport		-3.1	GO:0051051	negative regulation of transport		GO:0051051	CDT1 association with the CDC6:ORC:origin complex	#N/A	#N/A		R-HSA-5653656	Vesicle-mediated transport
-16	R-HSA-199991	Membrane Trafficking		-6.8	GO:0016236	macroautophagy		-3	GO:0048284	organelle fusion		GO:0048284	Membrane Trafficking	Membrane Trafficking	0
-16	R-HSA-162909	Host Interactions of HIV factors		-6.8	R-HSA-917977	Transferrin endocytosis and recycling		-3	R-HSA-2022090	Assembly of collagen fibrils and other multimeric structures		R-HSA-2022090	Host Interactions of HIV factors	#N/A	#N/A
-16	GO:0002181	cytoplasmic translation		-6.8	R-HSA-6807878	COPI-mediated anterograde transport		-3	GO:0006091	generation of precursor metabolites and energy		GO:0006091	cytoplasmic translation	#N/A	#N/A
-16	R-HSA-72689	Formation of a pool of free 40S subunits		-6.8	hsa04145	Phagosome		-3	R-HSA-1474228	Degradation of the extracellular matrix		R-HSA-1474228	Formation of a pool of free 40S subunits	#N/A	#N/A
-16	R-HSA-1236975	Antigen processing-Cross presentation		-6.8	R-HSA-211733	Regulation of activated PAK-2p34 by proteasome mediated degradation		-3	GO:0006888	endoplasmic reticulum to Golgi vesicle-mediated transport		GO:0006888	Antigen processing-Cross presentation	Antigen processing-Cross presentation	0
-16	R-HSA-174084	Autodegradation of Cdh1 by Cdh1:APC/C		-6.7	R-HSA-69610	p53-Independent DNA Damage Response		-3	GO:0031589	cell-substrate adhesion		GO:0031589	Autodegradation of Cdh1 by Cdh1:APC/C	#N/A	#N/A
-16	R-HSA-1234174	Cellular response to hypoxia		-6.7	R-HSA-75815	Ubiquitin-dependent degradation of Cyclin D		-3	GO:0051259	protein complex oligomerization		GO:0051259	Cellular response to hypoxia	#N/A	#N/A
-15	R-HSA-69580	p53-Dependent G1/S DNA damage checkpoint		-6.7	R-HSA-69601	Ubiquitin Mediated Degradation of Phosphorylated Cdc25A		-2.9	GO:0034605	cellular response to heat		GO:0034605	p53-Dependent G1/S DNA damage checkpoint	#N/A	#N/A
-15	R-HSA-69615	G1/S DNA Damage Checkpoints		-6.7	R-HSA-69613	p53-Independent G1/S DNA damage checkpoint		-2.9	GO:0001885	endothelial cell development		GO:0001885	G1/S DNA Damage Checkpoints	#N/A	#N/A
-15	R-HSA-109581	Apoptosis		-6.7	R-HSA-350562	Regulation of ornithine decarboxylase (ODC)		-2.9	R-HSA-1650814	Collagen biosynthesis and modifying enzymes		R-HSA-1650814	Apoptosis	#N/A	#N/A
-15	R-HSA-174154	APC/C:Cdc20 mediated degradation of Securin		-6.7	GO:0006457	protein folding		-2.9	M255	PID HIF1 TFPATHWAY		M255	APC/C:Cdc20 mediated degradation of Securin	#N/A	#N/A
-15	R-HSA-5687128	MAPK6/MAPK4 signaling		-6.7	R-HSA-349425	Autodegradation of the E3 ubiquitin ligase COP1		-2.9	GO:0048871	multicellular organismal homeostasis		GO:0048871	MAPK6/MAPK4 signaling	#N/A	#N/A
-15	R-HSA-5658442	Regulation of RAS by GAPs		-6.7	R-HSA-180534	Vpu mediated degradation of CD4		-2.9	WP4808	Endochondral ossification with skeletal dysplasias		WP4808	Regulation of RAS by GAPs	#N/A	#N/A
-15	R-HSA-1168372	Downstream signaling events of B Cell Receptor (BCR)		-6.7	R-HSA-8852276	The role of GTSE1 in G2/M progression after G2 checkpoint		-2.9	WP474	Endochondral ossification		WP474	Downstream signaling events of B Cell Receptor (BCR)	#N/A	#N/A
-15	R-HSA-8878166	Transcriptional regulation by RUNX2		-6.7	GO:0055076	transition metal ion homeostasis		-2.9	M18	PID INTEGRIN1 PATHWAY		M18	Transcriptional regulation by RUNX2	#N/A	#N/A
-15	R-HSA-2871837	FCERI mediated NF-kB activation		-6.6	hsa04721	Synaptic vesicle cycle		-2.9	GO:0061077	chaperone-mediated protein folding		GO:0061077	FCERI mediated NF-kB activation	#N/A	#N/A
-15	R-HSA-68949	Orc1 removal from chromatin		-6.6	R-HSA-9604323	Negative regulation of NOTCH4 signaling		-2.8	R-HSA-76002	Platelet activation, signaling and aggregation		R-HSA-76002	Orc1 removal from chromatin	#N/A	#N/A
-15	R-HSA-446203	Asparagine N-linked glycosylation		-6.6	R-HSA-8854050	FBXL7 down-regulates AURKA during mitotic entry and in early mitosis		-2.8	GO:0033627	cell adhesion mediated by integrin		GO:0033627	Asparagine N-linked glycosylation	#N/A	#N/A
-15	R-HSA-69017	CDK-mediated phosphorylation and removal of Cdc6		-6.6	R-HSA-5619084	ABC transporter disorders		-2.8	GO:0034614	cellular response to reactive oxygen species		GO:0034614	CDK-mediated phosphorylation and removal of Cdc6	#N/A	#N/A
-15	R-HSA-72766	Translation		-6.6	R-HSA-180585	Vif-mediated degradation of APOBEC3G		-2.8	GO:0051494	negative regulation of cytoskeleton organization		GO:0051494	Translation	#N/A	#N/A
-15	R-HSA-69563	p53-Dependent G1 DNA Damage Response		-6.6	R-HSA-169911	Regulation of Apoptosis		-2.8	M160	PID AVB3 INTEGRIN PATHWAY		M160	p53-Dependent G1 DNA Damage Response	#N/A	#N/A
-15	R-HSA-5619115	Disorders of transmembrane transporters		-6.5	GO:0043043	peptide biosynthetic process		-2.8	GO:0061025	membrane fusion		GO:0061025	Disorders of transmembrane transporters	#N/A	#N/A
-15	R-HSA-174184	Cdc20:Phospho-APC/C mediated degradation of Cyclin A		-6.5	CORUM:126	CCT complex (chaperonin containing TCP1 complex)		-2.8	GO:0060627	regulation of vesicle-mediated transport		GO:0060627	Cdc20:Phospho-APC/C mediated degradation of Cyclin A	#N/A	#N/A
-15	R-HSA-1234176	Oxygen-dependent proline hydroxylation of Hypoxia-inducible Factor Alpha		-6.5	R-HSA-8941858	Regulation of RUNX3 expression and activity		-2.7	GO:0043542	endothelial cell migration		GO:0043542	Oxygen-dependent proline hydroxylation of Hypoxia-inducible Factor Alpha	#N/A	#N/A
-15	R-HSA-449147	Signaling by Interleukins		-6.5	R-HSA-174113	SCF-beta-TrCP mediated degradation of Emi1		-2.7	GO:1902904	negative regulation of supramolecular fiber organization		GO:1902904	Signaling by Interleukins	#N/A	#N/A
-15	R-HSA-1169091	Activation of NF-kappaB in B cells		-6.5	R-HSA-4641257	Degradation of AXIN		-2.7	GO:0034121	regulation of toll-like receptor signaling pathway		GO:0034121	Activation of NF-kappaB in B cells	#N/A	#N/A
-15	R-HSA-5632684	Hedgehog 'on' state		-6.5	R-HSA-9006934	Signaling by Receptor Tyrosine Kinases		-2.7	GO:0071260	cellular response to mechanical stimulus		GO:0071260	Hedgehog 'on' state	#N/A	#N/A
-15	R-HSA-5619084	ABC transporter disorders		-6.4	R-HSA-5362768	Hh mutants are degraded by ERAD		-2.7	R-HSA-6806834	Signaling by MET		R-HSA-6806834	ABC transporter disorders	#N/A	#N/A
-14	R-HSA-68886	M Phase		-6.4	R-HSA-9013694	Signaling by NOTCH4		-2.7	GO:0006029	proteoglycan metabolic process		GO:0006029	M Phase	#N/A	#N/A
-14	R-HSA-1280215	Cytokine Signaling in Immune system		-6.4	R-HSA-983705	Signaling by the B Cell Receptor (BCR)		-2.7	GO:0009611	response to wounding		GO:0009611	Cytokine Signaling in Immune system	#N/A	#N/A
-14	R-HSA-72649	Translation initiation complex formation		-6.4	R-HSA-69541	Stabilization of p53		-2.7	ko04141	Protein processing in endoplasmic reticulum		ko04141	Translation initiation complex formation	#N/A	#N/A
-14	R-HSA-5607764	CLEC7A (Dectin-1) signaling		-6.4	R-HSA-948021	Transport to the Golgi and subsequent modification		-2.7	hsa04141	Protein processing in endoplasmic reticulum		hsa04141	CLEC7A (Dectin-1) signaling	#N/A	#N/A
-14	R-HSA-176409	APC/C:Cdc20 mediated degradation of mitotic proteins		-6.4	R-HSA-450408	AUF1 (hnRNP D0) binds and destabilizes mRNA		-2.7	R-HSA-3000178	ECM proteoglycans		R-HSA-3000178	APC/C:Cdc20 mediated degradation of mitotic proteins	#N/A	#N/A
-14	R-HSA-5621481	C-type lectin receptors (CLRs)		-6.3	R-HSA-5387390	Hh mutants abrogate ligand secretion		-2.7	R-HSA-382551	Transport of small molecules		R-HSA-382551	C-type lectin receptors (CLRs)	#N/A	#N/A
-14	R-HSA-5688426	Deubiquitination		-6.3	R-HSA-5632684	Hedgehog 'on' state		-2.6	R-HSA-216083	Integrin cell surface interactions		R-HSA-216083	Deubiquitination	#N/A	#N/A
-14	R-HSA-72702	Ribosomal scanning and start codon recognition		-6.3	R-HSA-68827	CDT1 association with the CDC6:ORC:origin complex		-2.6	GO:0051260	protein homooligomerization		GO:0051260	Ribosomal scanning and start codon recognition	#N/A	#N/A
-14	R-HSA-72662	Activation of the mRNA upon binding of the cap-binding complex and eIFs, and subsequent binding to 43S		-6.3	R-HSA-5676590	NIK-->noncanonical NF-kB signaling		-2.6	GO:0034504	protein localization to nucleus		GO:0034504	Activation of the mRNA upon binding of the cap-binding complex and eIFs, and subsequent binding to 43S	#N/A	#N/A
-14	R-HSA-176408	Regulation of APC/C activators between G1/S and early anaphase		-6.3	R-HSA-927802	Nonsense-Mediated Decay (NMD)		-2.6	GO:0055001	muscle cell development		GO:0055001	Regulation of APC/C activators between G1/S and early anaphase	#N/A	#N/A
-14	R-HSA-9020702	Interleukin-1 signaling		-6.3	R-HSA-975957	Nonsense Mediated Decay (NMD) enhanced by the Exon Junction Complex (EJC)		-2.6	GO:0050808	synapse organization		GO:0050808	Interleukin-1 signaling	#N/A	#N/A
-14	R-HSA-195253	Degradation of beta-catenin by the destruction complex		-6.3	CORUM:32	PA700 complex		-2.6	GO:0007507	heart development		GO:0007507	Degradation of beta-catenin by the destruction complex	#N/A	#N/A
-14	R-HSA-5668541	TNFR2 non-canonical NF-kB pathway		-6.3	GO:0010256	endomembrane system organization		-2.6	R-HSA-71387	Metabolism of carbohydrates		R-HSA-71387	TNFR2 non-canonical NF-kB pathway	#N/A	#N/A
-14	R-HSA-176814	Activation of APC/C and APC/C:Cdc20 mediated degradation of mitotic proteins		-6.2	R-HSA-5687128	MAPK6/MAPK4 signaling		-2.6	GO:0003013	circulatory system process		GO:0003013	Activation of APC/C and APC/C:Cdc20 mediated degradation of mitotic proteins	#N/A	#N/A
-14	CORUM:32	PA700 complex		-6.2	R-HSA-187577	SCF(Skp2)-mediated degradation of p27/p21		-2.6	GO:0007015	actin filament organization		GO:0007015	PA700 complex	#N/A	#N/A
-14	R-HSA-69202	Cyclin E associated events during G1/S transition		-6.2	GO:0006873	cellular ion homeostasis		-2.6	GO:0045785	positive regulation of cell adhesion		GO:0045785	Cyclin E associated events during G1/S transition	#N/A	#N/A
-14	R-HSA-174178	APC/C:Cdh1 mediated degradation of Cdc20 and other APC/C:Cdh1 targeted proteins in late mitosis/early G1		-6.2	R-HSA-5607761	Dectin-1 mediated noncanonical NF-kB signaling		-2.6	GO:0034599	cellular response to oxidative stress		GO:0034599	APC/C:Cdh1 mediated degradation of Cdc20 and other APC/C:Cdh1 targeted proteins in late mitosis/early G1	#N/A	#N/A
-14	R-HSA-2408522	Selenoamino acid metabolism		-6.1	GO:0007030	Golgi organization		-2.6	GO:1905475	regulation of protein localization to membrane		GO:1905475	Selenoamino acid metabolism	#N/A	#N/A
-14	R-HSA-202403	TCR signaling		-6.1	R-HSA-390450	Folding of actin by CCT/TriC		-2.6	GO:0010721	negative regulation of cell development		GO:0010721	TCR signaling	#N/A	#N/A
-14	R-HSA-179419	APC:Cdc20 mediated degradation of cell cycle proteins prior to satisfation of the cell cycle checkpoint		-6.1	ko04721	Synaptic vesicle cycle		-2.5	R-HSA-397014	Muscle contraction		R-HSA-397014	APC:Cdc20 mediated degradation of cell cycle proteins prior to satisfation of the cell cycle checkpoint	#N/A	#N/A
-14	GO:0051603	proteolysis involved in cellular protein catabolic process		-6.1	R-HSA-4086400	PCP/CE pathway		-2.5	GO:0006909	phagocytosis		GO:0006909	proteolysis involved in cellular protein catabolic process	#N/A	#N/A
-14	R-HSA-9707564	Cytoprotection by HMOX1		-6.1	GO:1904851	positive regulation of establishment of protein localization to telomere		-2.5	GO:0051492	regulation of stress fiber assembly		GO:0051492	Cytoprotection by HMOX1	#N/A	#N/A
-13	R-HSA-5663202	Diseases of signal transduction by growth factor receptors and second messengers		-6	R-HSA-69563	p53-Dependent G1 DNA Damage Response		-2.5	GO:0050764	regulation of phagocytosis		GO:0050764	Diseases of signal transduction by growth factor receptors and second messengers	#N/A	#N/A
-13	R-HSA-168255	Influenza Infection		-6	GO:0051603	proteolysis involved in cellular protein catabolic process		-2.5	R-HSA-109582	Hemostasis		R-HSA-109582	Influenza Infection	#N/A	#N/A
-13	CORUM:306	Ribosome, cytoplasmic		-6	R-HSA-69580	p53-Dependent G1/S DNA damage checkpoint		-2.5	R-HSA-983712	Ion channel transport		R-HSA-983712	Ribosome, cytoplasmic	#N/A	#N/A
-13	R-HSA-9633012	Response of EIF2AK4 (GCN2) to amino acid deficiency		-6	R-HSA-4608870	Asymmetric localization of PCP proteins		-2.5	GO:0019932	second-messenger-mediated signaling		GO:0019932	Response of EIF2AK4 (GCN2) to amino acid deficiency	#N/A	#N/A
-13	GO:0016236	macroautophagy		-6	R-HSA-5358346	Hedgehog ligand biogenesis		-2.5	GO:0006979	response to oxidative stress		GO:0006979	macroautophagy	#N/A	#N/A
-13	R-HSA-983705	Signaling by the B Cell Receptor (BCR)		-6	R-HSA-9013418	RHOBTB2 GTPase cycle		-2.5	R-HSA-1236974	ER-Phagosome pathway		R-HSA-1236974	Signaling by the B Cell Receptor (BCR)	#N/A	#N/A
-13	R-HSA-162906	HIV Infection		-6	R-HSA-1234176	Oxygen-dependent proline hydroxylation of Hypoxia-inducible Factor Alpha		-2.5	GO:0048729	tissue morphogenesis		GO:0048729	HIV Infection	#N/A	#N/A
-13	R-HSA-72764	Eukaryotic Translation Termination		-6	WP183	Proteasome degradation		-2.4	GO:0062197	cellular response to chemical stress		GO:0062197	Eukaryotic Translation Termination	#N/A	#N/A
-13	R-HSA-6807070	PTEN Regulation		-6	R-HSA-174084	Autodegradation of Cdh1 by Cdh1:APC/C		-2.4	GO:0019722	calcium-mediated signaling		GO:0019722	PTEN Regulation	#N/A	#N/A
-13	R-HSA-450531	Regulation of mRNA stability by proteins that bind AU-rich elements		-5.9	hsa05169	Epstein-Barr virus infection		-2.4	GO:0098662	inorganic cation transmembrane transport		GO:0098662	Regulation of mRNA stability by proteins that bind AU-rich elements	#N/A	#N/A
-13	R-HSA-174143	APC/C-mediated degradation of cell cycle proteins		-5.9	R-HSA-5357801	Programmed Cell Death		-2.4	GO:0032231	regulation of actin filament bundle assembly		GO:0032231	APC/C-mediated degradation of cell cycle proteins	#N/A	#N/A
-13	R-HSA-69052	Switching of origins to a post-replicative state		-5.9	R-HSA-174154	APC/C:Cdc20 mediated degradation of Securin		-2.4	GO:0104004	cellular response to environmental stimulus		GO:0104004	Switching of origins to a post-replicative state	#N/A	#N/A
-13	R-HSA-195721	Signaling by WNT		-5.9	GO:1904869	regulation of protein localization to Cajal body		-2.4	R-HSA-1236975	Antigen processing-Cross presentation		R-HSA-1236975	Signaling by WNT	#N/A	#N/A
-13	R-HSA-975956	Nonsense Mediated Decay (NMD) independent of the Exon Junction Complex (EJC)		-5.9	R-HSA-1169091	Activation of NF-kappaB in B cells		-2.4	GO:0071214	cellular response to abiotic stimulus		GO:0071214	Nonsense Mediated Decay (NMD) independent of the Exon Junction Complex (EJC)	#N/A	#N/A
-13	R-HSA-202424	Downstream TCR signaling		-5.9	GO:0070203	regulation of establishment of protein localization to telomere		-2.4	R-HSA-6811434	COPI-dependent Golgi-to-ER retrograde traffic		R-HSA-6811434	Downstream TCR signaling	#N/A	#N/A
-13	R-HSA-69656	Cyclin A:Cdk2-associated events at S phase entry		-5.9	GO:1904871	positive regulation of protein localization to Cajal body		-2.4	R-HSA-6811442	Intra-Golgi and retrograde Golgi-to-ER traffic		R-HSA-6811442	Cyclin A:Cdk2-associated events at S phase entry	#N/A	#N/A
-13	R-HSA-453276	Regulation of mitotic cell cycle		-5.9	R-HSA-69615	G1/S DNA Damage Checkpoints		-2.4	GO:1901888	regulation of cell junction assembly		GO:1901888	Regulation of mitotic cell cycle	#N/A	#N/A
-13	R-HSA-72695	Formation of the ternary complex, and subsequently, the 43S complex		-5.8	R-HSA-449147	Signaling by Interleukins		-2.4	GO:0045807	positive regulation of endocytosis		GO:0045807	Formation of the ternary complex, and subsequently, the 43S complex	#N/A	#N/A
-13	GO:0010256	endomembrane system organization		-5.8	R-HSA-8948751	Regulation of PTEN stability and activity		-2.4	GO:0110020	regulation of actomyosin structure organization		GO:0110020	endomembrane system organization	endomembrane system organization	0
-13	GO:0051668	localization within membrane		-5.8	WP2359	Parkin-ubiquitin proteasomal system pathway		-2.3	GO:0009408	response to heat		GO:0009408	localization within membrane	localization within membrane	0
-13	R-HSA-2408557	Selenocysteine synthesis		-5.8	R-HSA-168273	Influenza Viral RNA Transcription and Replication		-2.3	GO:0062207	regulation of pattern recognition receptor signaling pathway		GO:0062207	Selenocysteine synthesis	#N/A	#N/A
-13	R-HSA-1799339	SRP-dependent cotranslational protein targeting to membrane		-5.8	R-HSA-6811434	COPI-dependent Golgi-to-ER retrograde traffic		-2.3	GO:0120032	regulation of plasma membrane bounded cell projection assembly		GO:0120032	SRP-dependent cotranslational protein targeting to membrane	#N/A	#N/A
-12	WP477	Cytoplasmic ribosomal proteins		-5.8	GO:0070199	establishment of protein localization to chromosome		-2.3	GO:0043149	stress fiber assembly		GO:0043149	Cytoplasmic ribosomal proteins	#N/A	#N/A
-12	R-HSA-2454202	Fc epsilon receptor (FCERI) signaling		-5.8	R-HSA-68949	Orc1 removal from chromatin		-2.3	GO:0000302	response to reactive oxygen species		GO:0000302	Fc epsilon receptor (FCERI) signaling	#N/A	#N/A
-12	R-HSA-9006925	Intracellular signaling by second messengers		-5.8	R-HSA-389960	Formation of tubulin folding intermediates by CCT/TriC		-2.3	GO:0060491	regulation of cell projection assembly		GO:0060491	Intracellular signaling by second messengers	#N/A	#N/A
-12	R-HSA-156902	Peptide chain elongation		-5.7	GO:1904867	protein localization to Cajal body		-2.3	GO:0002064	epithelial cell development		GO:0002064	Peptide chain elongation	#N/A	#N/A
-12	R-HSA-9006934	Signaling by Receptor Tyrosine Kinases		-5.7	R-HSA-8939902	Regulation of RUNX2 expression and activity		-2.3	GO:1905477	positive regulation of protein localization to membrane		GO:1905477	Signaling by Receptor Tyrosine Kinases	#N/A	#N/A
-12	R-HSA-156842	Eukaryotic Translation Elongation		-5.7	GO:0030003	cellular cation homeostasis		-2.3	GO:0032956	regulation of actin cytoskeleton organization		GO:0032956	Eukaryotic Translation Elongation	#N/A	#N/A
-12	R-HSA-5689880	Ub-specific processing proteases		-5.7	R-HSA-77387	Insulin receptor recycling		-2.3	GO:0006906	vesicle fusion		GO:0006906	Ub-specific processing proteases	#N/A	#N/A
-12	GO:0034446	substrate adhesion-dependent cell spreading		-5.7	R-HSA-5668541	TNFR2 non-canonical NF-kB pathway		-2.3	GO:0030038	contractile actin filament bundle assembly		GO:0030038	substrate adhesion-dependent cell spreading	#N/A	#N/A
-12	CORUM:181	26S proteasome		-5.7	R-HSA-69017	CDK-mediated phosphorylation and removal of Cdc6		-2.3	GO:0010810	regulation of cell-substrate adhesion		GO:0010810	26S proteasome	#N/A	#N/A
-12	R-HSA-6807878	COPI-mediated anterograde transport		-5.7	R-HSA-174184	Cdc20:Phospho-APC/C mediated degradation of Cyclin A		-2.3	GO:0090174	organelle membrane fusion		GO:0090174	COPI-mediated anterograde transport	#N/A	#N/A
-12	R-HSA-192823	Viral mRNA Translation		-5.7	R-HSA-5689603	UCH proteinases		-2.3	GO:0002009	morphogenesis of an epithelium		GO:0002009	Viral mRNA Translation	#N/A	#N/A
-12	R-HSA-199977	ER to Golgi Anterograde Transport		-5.7	GO:1903405	protein localization to nuclear body		-2.2	GO:0010594	regulation of endothelial cell migration		GO:0010594	ER to Golgi Anterograde Transport	#N/A	#N/A
-12	R-HSA-446652	Interleukin-1 family signaling		-5.7	GO:0070202	regulation of establishment of protein localization to chromosome		-2.2	GO:0045446	endothelial cell differentiation		GO:0045446	Interleukin-1 family signaling	#N/A	#N/A
-12	R-HSA-69278	Cell Cycle, Mitotic		-5.7	R-HSA-5607764	CLEC7A (Dectin-1) signaling		-2.2	GO:0002224	toll-like receptor signaling pathway		GO:0002224	Cell Cycle, Mitotic	#N/A	#N/A
-11	R-HSA-9663891	Selective autophagy		-5.7	GO:0034498	early endosome to Golgi transport		-2.2	GO:0007160	cell-matrix adhesion		GO:0007160	#N/A	#N/A	#N/A
-11	R-HSA-1640170	Cell Cycle		-5.7	GO:1904816	positive regulation of protein localization to chromosome, telomeric region		-2.2	GO:0051223	regulation of protein transport		GO:0051223	Cell Cycle	#N/A	#N/A
-11	R-HSA-109582	Hemostasis		-5.6	hsa04966	Collecting duct acid secretion		-2.2	GO:0032984	protein-containing complex disassembly		GO:0032984	Hemostasis	Hemostasis	0
-11	R-HSA-975957	Nonsense Mediated Decay (NMD) enhanced by the Exon Junction Complex (EJC)		-5.6	R-HSA-1234174	Cellular response to hypoxia		-2.2	GO:0098657	import into cell		GO:0098657	Nonsense Mediated Decay (NMD) enhanced by the Exon Junction Complex (EJC)	#N/A	#N/A
-11	ko04145	Phagosome		-5.6	CORUM:3055	Nop56p-associated pre-rRNA complex		-2.2	GO:0003206	cardiac chamber morphogenesis		GO:0003206	Phagosome	#N/A	#N/A
-11	R-HSA-1257604	PIP3 activates AKT signaling		-5.6	ko04966	Collecting duct acid secretion		-2.2	GO:0033157	regulation of intracellular protein transport		GO:0033157	PIP3 activates AKT signaling	#N/A	#N/A
-11	R-HSA-69239	Synthesis of DNA		-5.6	R-HSA-179419	APC:Cdc20 mediated degradation of cell cycle proteins prior to satisfation of the cell cycle checkpoint		-2.2	GO:1903828	negative regulation of cellular protein localization		GO:1903828	Synthesis of DNA	#N/A	#N/A
-11	GO:0072657	protein localization to membrane		-5.6	GO:0003013	circulatory system process		-2.2	GO:0045732	positive regulation of protein catabolic process		GO:0045732	protein localization to membrane	protein localization to membrane	0
-11	R-HSA-1632852	Macroautophagy		-5.6	R-HSA-5621481	C-type lectin receptors (CLRs)		-2.2	GO:0051346	negative regulation of hydrolase activity		GO:0051346	macroautophagy	#N/A	#N/A
-11	R-HSA-9612973	Autophagy		-5.6	R-HSA-174178	APC/C:Cdh1 mediated degradation of Cdc20 and other APC/C:Cdh1 targeted proteins in late mitosis/early G1		-2.1	GO:0051224	negative regulation of protein transport		GO:0051224	autophagy	#N/A	#N/A
-11	R-HSA-983169	Class I MHC mediated antigen processing & presentation		-5.6	R-HSA-109581	Apoptosis		-2.1	GO:0090407	organophosphate biosynthetic process		GO:0090407	Class I MHC mediated antigen processing & presentation	#N/A	#N/A
-11	R-HSA-6811436	COPI-independent Golgi-to-ER retrograde traffic		-5.5	GO:0006412	translation		-2.1	R-HSA-1500931	Cell-Cell communication		R-HSA-1500931	COPI-independent Golgi-to-ER retrograde traffic	#N/A	#N/A
-11	R-HSA-453279	Mitotic G1 phase and G1/S transition		-5.5	R-HSA-176814	Activation of APC/C and APC/C:Cdc20 mediated degradation of mitotic proteins		-2.1	R-HSA-8856688	Golgi-to-ER retrograde transport		R-HSA-8856688	Mitotic G1 phase and G1/S transition	#N/A	#N/A
-11	R-HSA-8951664	Neddylation		-5.5	GO:0070198	protein localization to chromosome, telomeric region		-2.1	R-HSA-5576891	Cardiac conduction		R-HSA-5576891	Neddylation	#N/A	#N/A
-11	R-HSA-9646399	Aggrephagy		-5.5	GO:0090407	organophosphate biosynthetic process		-2.1	GO:0034976	response to endoplasmic reticulum stress		GO:0034976	Aggrephagy	#N/A	#N/A
-11	R-HSA-948021	Transport to the Golgi and subsequent modification		-5.5	R-HSA-389957	Prefoldin mediated transfer of substrate to CCT/TriC		-2.1	GO:0001952	regulation of cell-matrix adhesion		GO:0001952	Transport to the Golgi and subsequent modification	#N/A	#N/A
-11	GO:0006914	autophagy		-5.5	R-HSA-176409	APC/C:Cdc20 mediated degradation of mitotic proteins		-2.1	R-HSA-5668914	Diseases of metabolism		R-HSA-5668914	autophagy	#N/A	#N/A
-11	R-HSA-927802	Nonsense-Mediated Decay (NMD)		-5.5	R-HSA-3858494	Beta-catenin independent WNT signaling		-2.1	GO:2000027	regulation of animal organ morphogenesis		GO:2000027	Nonsense-Mediated Decay (NMD)	#N/A	#N/A
-11	GO:0061919	process utilizing autophagic mechanism		-5.4	GO:1990173	protein localization to nucleoplasm		-2.1	GO:0070201	regulation of establishment of protein localization		GO:0070201	process utilizing autophagic mechanism	#N/A	#N/A
-11	R-HSA-6811442	Intra-Golgi and retrograde Golgi-to-ER traffic		-5.4	R-HSA-68882	Mitotic Anaphase		-2.1	GO:0042176	regulation of protein catabolic process		GO:0042176	Intra-Golgi and retrograde Golgi-to-ER traffic	Intra-Golgi and retrograde Golgi-to-ER traffic	0
-11	hsa04141	Protein processing in endoplasmic reticulum		-5.4	R-HSA-2555396	Mitotic Metaphase and Anaphase		-2.1	GO:0003007	heart morphogenesis		GO:0003007	Protein processing in endoplasmic reticulum	Protein processing in endoplasmic reticulum	0
-11	GO:0019941	modification-dependent protein catabolic process		-5.4	R-HSA-2467813	Separation of Sister Chromatids		-2.1	GO:0009100	glycoprotein metabolic process		GO:0009100	modification-dependent protein catabolic process	#N/A	#N/A
-10	GO:0042176	regulation of protein catabolic process		-5.3	R-HSA-69275	G2/M Transition		-2.1	GO:1904950	negative regulation of establishment of protein localization		GO:1904950	regulation of protein catabolic process	regulation of protein catabolic process	0
-10	R-HSA-8939236	RUNX1 regulates transcription of genes involved in differentiation of HSCs		-5.3	ko03010	Ribosome		-2.1	GO:0006813	potassium ion transport		GO:0006813	RUNX1 regulates transcription of genes involved in differentiation of HSCs	#N/A	#N/A
-10	hsa04145	Phagosome		-5.3	R-HSA-2871837	FCERI mediated NF-kB activation		-2.1	R-HSA-422475	Axon guidance		R-HSA-422475	Phagosome	#N/A	#N/A
-10	R-HSA-8856688	Golgi-to-ER retrograde transport		-5.3	R-HSA-176408	Regulation of APC/C activators between G1/S and early anaphase		-2.1	GO:0001508	action potential		GO:0001508	Golgi-to-ER retrograde transport	Golgi-to-ER retrograde transport	0
-10	R-HSA-68867	Assembly of the pre-replicative complex		-5.3	R-HSA-195253	Degradation of beta-catenin by the destruction complex		-2.1	GO:0006612	protein targeting to membrane		GO:0006612	Assembly of the pre-replicative complex	#N/A	#N/A
-10	GO:1990778	protein localization to cell periphery		-5.3	R-HSA-69202	Cyclin E associated events during G1/S transition		-2	GO:1900180	regulation of protein localization to nucleus		GO:1900180	protein localization to cell periphery	protein localization to cell periphery	0
-10	ko04141	Protein processing in endoplasmic reticulum		-5.3	GO:1904874	positive regulation of telomerase RNA localization to Cajal body		-2	hsa04068	foxo signaling pathway		hsa04068	Protein processing in endoplasmic reticulum	Protein processing in endoplasmic reticulum	0
-10	GO:0048193	Golgi vesicle transport		-5.3	GO:0055086	nucleobase-containing small molecule metabolic process		-2	R-HSA-2262752	Cellular responses to stress		R-HSA-2262752	Golgi vesicle transport	Golgi vesicle transport	0
-10	GO:0010498	proteasomal protein catabolic process		-5.2	R-HSA-453274	Mitotic G2-G2/M phases		-2	GO:0090150	establishment of protein localization to membrane		GO:0090150	proteasomal protein catabolic process	#N/A	#N/A
-10	R-HSA-201681	TCF dependent signaling in response to WNT		-5.2	R-HSA-389958	Cooperation of Prefoldin and TriC/CCT in actin and tubulin folding		-2	R-HSA-9675108	Nervous system development		R-HSA-9675108	TCF dependent signaling in response to WNT	#N/A	#N/A
-10	ko04144	Endocytosis		-5.2	R-HSA-8878166	Transcriptional regulation by RUNX2		-2	GO:0050768	negative regulation of neurogenesis		GO:0050768	Endocytosis	Endocytosis	0
-10	R-HSA-69206	G1/S Transition		-5.2	R-HSA-202403	TCR signaling		-2	ko04144	Endocytosis		ko04144	G1/S Transition	#N/A	#N/A
-10	R-HSA-157118	Signaling by NOTCH		-5.2	GO:0006875	cellular metal ion homeostasis		-2	GO:0010959	regulation of metal ion transport		GO:0010959	Signaling by NOTCH	#N/A	#N/A
-10	GO:0043632	modification-dependent macromolecule catabolic process		-5.2	R-HSA-69656	Cyclin A:Cdk2-associated events at S phase entry		-2	GO:0001503	ossification		GO:0001503	modification-dependent macromolecule catabolic process	#N/A	#N/A
-9.9	GO:0000904	cell morphogenesis involved in differentiation		-5.1	R-HSA-174143	APC/C-mediated degradation of cell cycle proteins		-2	GO:0007586	digestion		GO:0007586	cell morphogenesis involved in differentiation	#N/A	#N/A
-9.9	R-HSA-389960	Formation of tubulin folding intermediates by CCT/TriC		-5.1	GO:0071560	cellular response to transforming growth factor beta stimulus		-2	GO:0007266	Rho protein signal transduction		GO:0007266	Formation of tubulin folding intermediates by CCT/TriC	#N/A	#N/A
-9.7	hsa04144	Endocytosis		-5.1	R-HSA-453276	Regulation of mitotic cell cycle		-2	GO:0030031	cell projection assembly		GO:0030031	Endocytosis	Endocytosis	0
-9.7	R-HSA-437239	Recycling pathway of L1		-5.1	GO:0070200	establishment of protein localization to telomere		-2	M5885	NABA MATRISOME ASSOCIATED		M5885	Recycling pathway of L1	#N/A	#N/A
-9.7	GO:0006511	ubiquitin-dependent protein catabolic process		-5.1	GO:0019941	modification-dependent protein catabolic process							ubiquitin-dependent protein catabolic process	#N/A	#N/A
-9.7	R-HSA-2132295	MHC class II antigen presentation		-5.1	GO:0002183	cytoplasmic translational initiation							MHC class II antigen presentation	#N/A	#N/A
-9.6	R-HSA-194315	Signaling by Rho GTPases		-5.1	R-HSA-450531	Regulation of mRNA stability by proteins that bind AU-rich elements							Signaling by Rho GTPases	#N/A	#N/A
-9.6	GO:0016050	vesicle organization		-5.1	R-HSA-9716542	Signaling by Rho GTPases, Miro GTPases and RHOBTB3							#N/A	#N/A	#N/A
-9.5	WP3888	VEGFA-VEGFR2 signaling pathway		-5.1	GO:0031647	regulation of protein stability							VEGFA-VEGFR2 signaling pathway	VEGFA-VEGFR2 signaling pathway	0
-9.4	R-HSA-389957	Prefoldin mediated transfer of substrate to CCT/TriC		-5.1	hsa03010	Ribosome							Prefoldin mediated transfer of substrate to CCT/TriC	#N/A	#N/A
-9.4	R-HSA-69002	DNA Replication Pre-Initiation		-5	R-HSA-983168	Antigen processing: Ubiquitination & Proteasome degradation							DNA Replication Pre-Initiation	#N/A	#N/A
-9.4	R-HSA-9716542	Signaling by Rho GTPases, Miro GTPases and RHOBTB3		-5	GO:0098662	inorganic cation transmembrane transport							Signaling by Rho GTPases, Miro GTPases and RHOBTB3	#N/A	#N/A
-9.4	GO:0016197	endosomal transport		-5	R-HSA-114608	Platelet degranulation							endosomal transport	#N/A	#N/A
-9.3	GO:0072659	protein localization to plasma membrane		-5	GO:0043632	modification-dependent macromolecule catabolic process							protein localization to plasma membrane	protein localization to plasma membrane	0
-9.3	GO:0003013	circulatory system process		-5	R-HSA-9706574	RHOBTB GTPase Cycle							circulatory system process	circulatory system process	0
-9.2	GO:0003018	vascular process in circulatory system		-5	GO:0051651	maintenance of location in cell							vascular process in circulatory system	#N/A	#N/A
-9.1	R-HSA-8953854	Metabolism of RNA		-5	GO:0072521	purine-containing compound metabolic process							Metabolism of RNA	#N/A	#N/A
-9.1	R-HSA-168273	Influenza Viral RNA Transcription and Replication		-5	R-HSA-1222556	ROS and RNS production in phagocytes							Influenza Viral RNA Transcription and Replication	#N/A	#N/A
-9	GO:0006888	endoplasmic reticulum to Golgi vesicle-mediated transport		-5	GO:0071559	response to transforming growth factor beta							endoplasmic reticulum to Golgi vesicle-mediated transport	endoplasmic reticulum to Golgi vesicle-mediated transport	0
-9	WP2882	Nuclear receptors meta-pathway		-5	R-HSA-69052	Switching of origins to a post-replicative state							#N/A	#N/A	#N/A
-8.9	R-HSA-9668328	Sealing of the nuclear envelope (NE) by ESCRT-III		-4.9	GO:0072503	cellular divalent inorganic cation homeostasis							#N/A	#N/A	#N/A
-8.9	R-HSA-3371497	HSP90 chaperone cycle for steroid hormone receptors (SHR) in the presence of ligand		-4.9	GO:0009117	nucleotide metabolic process							#N/A	#N/A	#N/A
-8.9	CORUM:657	Retromer complex (SNX1, SNX2, VPS35, VPS29, VPS26A)		-4.9	R-HSA-162909	Host Interactions of HIV factors							#N/A	#N/A	#N/A
-8.9	R-HSA-373760	L1CAM interactions		-4.9	GO:1904951	positive regulation of establishment of protein localization							L1CAM interactions	#N/A	#N/A
-8.9	CORUM:1059	Retromer complex (SNX1, SNX2, VPS35, VPS29, VPS26A)		-4.9	GO:0050764	regulation of phagocytosis							#N/A	#N/A	#N/A
-8.8	R-HSA-69242	S Phase		-4.9	GO:0010498	proteasomal protein catabolic process							S Phase	#N/A	#N/A
-8.8	R-HSA-389958	Cooperation of Prefoldin and TriC/CCT in actin and tubulin folding		-4.9	GO:0009150	purine ribonucleotide metabolic process							Cooperation of Prefoldin and TriC/CCT in actin and tubulin folding	#N/A	#N/A
-8.7	GO:1903362	regulation of cellular protein catabolic process		-4.9	R-HSA-8953854	Metabolism of RNA							regulation of cellular protein catabolic process	#N/A	#N/A
-8.6	R-HSA-983168	Antigen processing: Ubiquitination & Proteasome degradation		-4.9	GO:1904872	regulation of telomerase RNA localization to Cajal body							Antigen processing: Ubiquitination & Proteasome degradation	#N/A	#N/A
-8.6	WP2884	NRF2 pathway		-4.9	R-HSA-8878159	Transcriptional regulation by RUNX3							NRF2 pathway	#N/A	#N/A
-8.6	R-HSA-69481	G2/M Checkpoints		-4.8	GO:0006753	nucleoside phosphate metabolic process							G2/M Checkpoints	#N/A	#N/A
-8.6	GO:0031589	cell-substrate adhesion		-4.8	GO:0071545	inositol phosphate catabolic process							cell-substrate adhesion	cell-substrate adhesion	0
-8.5	R-HSA-156580	Phase II - Conjugation of compounds		-4.8	R-HSA-76005	Response to elevated platelet cytosolic Ca2+							Phase II - Conjugation of compounds	#N/A	#N/A
-8.4	R-HSA-8878171	Transcriptional regulation by RUNX1		-4.8	GO:0090671	telomerase RNA localization to Cajal body							Transcriptional regulation by RUNX1	#N/A	#N/A
-8.4	GO:0030162	regulation of proteolysis		-4.8	GO:0071363	cellular response to growth factor stimulus							regulation of proteolysis	#N/A	#N/A
-8.4	GO:0009611	response to wounding		-4.8	R-HSA-202424	Downstream TCR signaling							#N/A	#N/A	#N/A
-8.4	R-HSA-69620	Cell Cycle Checkpoints		-4.8	GO:0090670	RNA localization to Cajal body							Cell Cycle Checkpoints	#N/A	#N/A
-8.3	ko03010	Ribosome		-4.8	GO:0090685	RNA localization to nucleus							Ribosome	#N/A	#N/A
-8.2	R-HSA-5683057	MAPK family signaling cascades		-4.8	GO:0090672	telomerase RNA localization							MAPK family signaling cascades	#N/A	#N/A
-8.2	GO:1903050	regulation of proteolysis involved in cellular protein catabolic process		-4.8	R-HSA-2454202	Fc epsilon receptor (FCERI) signaling							regulation of proteolysis involved in cellular protein catabolic process	#N/A	#N/A
-8.2	GO:0060284	regulation of cell development		-4.7	GO:0071417	cellular response to organonitrogen compound							#N/A	#N/A	#N/A
-8.2	hsa05169	Epstein-Barr virus infection		-4.7	R-HSA-9020702	Interleukin-1 signaling							Epstein-Barr virus infection	#N/A	#N/A
-8.2	R-HSA-157858	Gap junction trafficking and regulation		-4.7	R-HSA-9012999	RHO GTPase cycle							Gap junction trafficking and regulation	#N/A	#N/A
-8.1	GO:0016032	viral process		-4.7	R-HSA-194315	Signaling by Rho GTPases							viral process	#N/A	#N/A
-8.1	R-HSA-190840	Microtubule-dependent trafficking of connexons from Golgi to the plasma membrane		-4.7	GO:0009259	ribonucleotide metabolic process							#N/A	#N/A	#N/A
-8	GO:0008015	blood circulation		-4.7	GO:0072507	divalent inorganic cation homeostasis							blood circulation	#N/A	#N/A
-8	R-HSA-5673001	RAF/MAP kinase cascade		-4.7	GO:0042176	regulation of protein catabolic process							RAF/MAP kinase cascade	#N/A	#N/A
-7.9	hsa03010	Ribosome		-4.7	ko05120	Epithelial cell signaling in Helicobacter pylori infection							Ribosome	#N/A	#N/A
-7.9	R-HSA-190872	Transport of connexons to the plasma membrane		-4.7	R-HSA-6791226	Major pathway of rRNA processing in the nucleolus and cytosol							#N/A	#N/A	#N/A
-7.9	R-HSA-5663220	RHO GTPases Activate Formins		-4.6	GO:0019693	ribose phosphate metabolic process							#N/A	#N/A	#N/A
-7.9	GO:0042060	wound healing		-4.6	hsa05120	Epithelial cell signaling in Helicobacter pylori infection							#N/A	#N/A	#N/A
-7.9	GO:0022604	regulation of cell morphogenesis		-4.6	GO:0000041	transition metal ion transport							regulation of cell morphogenesis	#N/A	#N/A
-7.8	R-HSA-5684996	MAPK1/MAPK3 signaling		-4.6	GO:0006790	sulfur compound metabolic process							MAPK1/MAPK3 signaling	#N/A	#N/A
-7.8	GO:0061136	regulation of proteasomal protein catabolic process		-4.6	GO:0061136	regulation of proteasomal protein catabolic process							regulation of proteasomal protein catabolic process	#N/A	#N/A
-7.8	CORUM:3055	Nop56p-associated pre-rRNA complex		-4.6	R-HSA-1280215	Cytokine Signaling in Immune system							Nop56p-associated pre-rRNA complex	#N/A	#N/A
-7.7	GO:0055080	cation homeostasis		-4.6	R-HSA-983712	Ion channel transport							cation homeostasis	cation homeostasis	0
-7.7	R-HSA-69306	DNA Replication		-4.6	GO:0051223	regulation of protein transport							DNA Replication	#N/A	#N/A
-7.7	GO:0006457	protein folding		-4.6	GO:0006163	purine nucleotide metabolic process							protein folding	#N/A	#N/A
-7.5	GO:0043161	proteasome-mediated ubiquitin-dependent protein catabolic process		-4.5	GO:0006914	autophagy							proteasome-mediated ubiquitin-dependent protein catabolic process	#N/A	#N/A
-7.5	GO:1900024	regulation of substrate adhesion-dependent cell spreading		-4.5	GO:0070848	response to growth factor							regulation of substrate adhesion-dependent cell spreading	#N/A	#N/A
-7.5	CORUM:338	40S ribosomal subunit, cytoplasmic		-4.5	GO:0050821	protein stabilization							40S ribosomal subunit, cytoplasmic	#N/A	#N/A
-7.5	GO:0098771	inorganic ion homeostasis		-4.5	R-HSA-8957275	Post-translational protein phosphorylation							inorganic ion homeostasis	inorganic ion homeostasis	0
-7.4	GO:0001667	ameboidal-type cell migration		-4.5	R-HSA-156580	Phase II - Conjugation of compounds							#N/A	#N/A	#N/A
-7.4	R-HSA-389977	Post-chaperonin tubulin folding pathway		-4.5	R-HSA-8868773	rRNA processing in the nucleus and cytosol							#N/A	#N/A	#N/A
-7.3	CORUM:305	40S ribosomal subunit, cytoplasmic		-4.5	GO:1903827	regulation of cellular protein localization							40S ribosomal subunit, cytoplasmic	#N/A	#N/A
-7.3	GO:0071560	cellular response to transforming growth factor beta stimulus		-4.5	R-HSA-453279	Mitotic G1 phase and G1/S transition							cellular response to transforming growth factor beta stimulus	#N/A	#N/A
-7.3	GO:0044089	positive regulation of cellular component biogenesis		-4.5	GO:0061919	process utilizing autophagic mechanism							#N/A	#N/A	#N/A
-7.3	GO:0050801	ion homeostasis		-4.4	CORUM:308	60S ribosomal subunit, cytoplasmic							ion homeostasis	ion homeostasis	0
-7.3	GO:0090407	organophosphate biosynthetic process		-4.4	R-HSA-156584	Cytosolic sulfonation of small molecules							organophosphate biosynthetic process	organophosphate biosynthetic process	0
-7.2	R-HSA-190828	Gap junction trafficking		-4.3	R-HSA-69239	Synthesis of DNA							Gap junction trafficking	#N/A	#N/A
-7.2	GO:0010769	regulation of cell morphogenesis involved in differentiation		-4.3	GO:0006413	translational initiation							regulation of cell morphogenesis involved in differentiation	#N/A	#N/A
-7.2	GO:0009410	response to xenobiotic stimulus		-4.3	GO:0034612	response to tumor necrosis factor							response to xenobiotic stimulus	#N/A	#N/A
-7.2	GO:0002183	cytoplasmic translational initiation		-4.3	GO:1903362	regulation of cellular protein catabolic process							cytoplasmic translational initiation	#N/A	#N/A
-7.1	hsa04721	Synaptic vesicle cycle		-4.3	R-HSA-72312	rRNA processing							Synaptic vesicle cycle	#N/A	#N/A
-7.1	ko04721	Synaptic vesicle cycle		-4.2	R-HSA-5663202	Diseases of signal transduction by growth factor receptors and second messengers							Synaptic vesicle cycle	#N/A	#N/A
-7.1	GO:0071559	response to transforming growth factor beta		-4.2	GO:0003018	vascular process in circulatory system							response to transforming growth factor beta	#N/A	#N/A
-7.1	R-HSA-6791226	Major pathway of rRNA processing in the nucleolus and cytosol		-4.2	GO:0046174	polyol catabolic process							Major pathway of rRNA processing in the nucleolus and cytosol	#N/A	#N/A
-7.1	R-HSA-6811434	COPI-dependent Golgi-to-ER retrograde traffic		-4.2	GO:0055072	iron ion homeostasis							COPI-dependent Golgi-to-ER retrograde traffic	COPI-dependent Golgi-to-ER retrograde traffic	0
-7.1	R-HSA-9609646	HCMV Infection		-4.2	GO:0061025	membrane fusion							#N/A	#N/A	#N/A
-7.1	GO:0034330	cell junction organization		-4.2	GO:0051208	sequestering of calcium ion							cell junction organization	cell junction organization	0
-7.1	R-HSA-438064	Post NMDA receptor activation events		-4.2	GO:1901699	cellular response to nitrogen compound							Post NMDA receptor activation events	#N/A	#N/A
-7	GO:0045862	positive regulation of proteolysis		-4.2	GO:0048280	vesicle fusion with Golgi apparatus							#N/A	#N/A	#N/A
-7	GO:0007264	small GTPase mediated signal transduction		-4.1	R-HSA-9639288	Amino acids regulate mTORC1							#N/A	#N/A	#N/A
-7	R-HSA-156590	Glutathione conjugation		-4.1	GO:0051235	maintenance of location							#N/A	#N/A	#N/A
-6.9	R-HSA-71387	Metabolism of carbohydrates		-4.1	GO:0010810	regulation of cell-substrate adhesion							Metabolism of carbohydrates	Metabolism of carbohydrates	0
-6.9	GO:0030036	actin cytoskeleton organization		-4.1	R-HSA-5683057	MAPK family signaling cascades							actin cytoskeleton organization	actin cytoskeleton organization	0
-6.9	CORUM:192	PA28-20S proteasome		-4.1	R-HSA-5689880	Ub-specific processing proteases							#N/A	#N/A	#N/A
-6.8	GO:0030003	cellular cation homeostasis		-4.1	GO:0010638	positive regulation of organelle organization							cellular cation homeostasis	cellular cation homeostasis	0
-6.8	R-HSA-8868773	rRNA processing in the nucleus and cytosol		-4.1	GO:0098900	regulation of action potential							rRNA processing in the nucleus and cytosol	#N/A	#N/A
-6.8	GO:0022406	membrane docking		-4.1	GO:0006829	zinc ion transport							membrane docking	membrane docking	0
-6.8	R-HSA-9012999	RHO GTPase cycle		-4.1	WP107	Translation factors							RHO GTPase cycle	#N/A	#N/A
-6.7	GO:0010810	regulation of cell-substrate adhesion		-4.1	R-HSA-381426	Regulation of Insulin-like Growth Factor (IGF) transport and uptake by Insulin-like Growth Factor Binding Proteins (IGFBPs)							regulation of cell-substrate adhesion	regulation of cell-substrate adhesion	0
-6.7	GO:0030029	actin filament-based process		-4.1	GO:0006511	ubiquitin-dependent protein catabolic process							actin filament-based process	actin filament-based process	0
-6.7	GO:0043043	peptide biosynthetic process		-4.1	GO:0006820	anion transport							peptide biosynthetic process	#N/A	#N/A
-6.7	GO:0055065	metal ion homeostasis		-4	R-HSA-68867	Assembly of the pre-replicative complex							metal ion homeostasis	metal ion homeostasis	0
-6.7	R-HSA-211859	Biological oxidations		-4	GO:0006611	protein export from nucleus							Biological oxidations	#N/A	#N/A
-6.6	GO:0052126	movement in host environment		-4	R-HSA-8939236	RUNX1 regulates transcription of genes involved in differentiation of HSCs							#N/A	#N/A	#N/A
-6.6	GO:1903827	regulation of cellular protein localization		-4	GO:0043086	negative regulation of catalytic activity							regulation of cellular protein localization	regulation of cellular protein localization	0
-6.6	GO:0006873	cellular ion homeostasis		-4	GO:0034975	protein folding in endoplasmic reticulum							cellular ion homeostasis	cellular ion homeostasis	0
-6.5	R-HSA-9609736	Assembly and cell surface presentation of NMDA receptors		-4	GO:0090101	negative regulation of transmembrane receptor protein serine/threonine kinase signaling pathway							#N/A	#N/A	#N/A
-6.5	R-HSA-72312	rRNA processing		-4	GO:0044057	regulation of system process							rRNA processing	#N/A	#N/A
-6.5	GO:0031344	regulation of cell projection organization		-4	R-HSA-211859	Biological oxidations							#N/A	#N/A	#N/A
-6.4	GO:0046488	phosphatidylinositol metabolic process		-4	R-HSA-69206	G1/S Transition							phosphatidylinositol metabolic process	#N/A	#N/A
-6.4	R-HSA-442755	Activation of NMDA receptors and postsynaptic events		-4	GO:0008015	blood circulation							Activation of NMDA receptors and postsynaptic events	#N/A	#N/A
-6.4	CORUM:1060	Retromer complex (SNX1, SNX2, VPS35, VPS29, VPS26B)		-4	GO:0104004	cellular response to environmental stimulus							#N/A	#N/A	#N/A
-6.4	GO:0055086	nucleobase-containing small molecule metabolic process		-4	WP4917	Proximal tubule transport							nucleobase-containing small molecule metabolic process	#N/A	#N/A
-6.4	R-HSA-917937	Iron uptake and transport		-4	R-HSA-5673001	RAF/MAP kinase cascade							Iron uptake and transport	#N/A	#N/A
-6.4	GO:0019058	viral life cycle		-4	GO:1903050	regulation of proteolysis involved in cellular protein catabolic process							#N/A	#N/A	#N/A
-6.4	R-HSA-9619483	Activation of AMPK downstream of NMDARs		-4	GO:0071214	cellular response to abiotic stimulus							#N/A	#N/A	#N/A
-6.4	GO:0010035	response to inorganic substance		-4	GO:0032386	regulation of intracellular transport							response to inorganic substance	response to inorganic substance	0
-6.4	R-HSA-2995410	Nuclear Envelope (NE) Reassembly		-4	ko00030	Pentose phosphate pathway							#N/A	#N/A	#N/A
-6.4	R-HSA-380320	Recruitment of NuMA to mitotic centrosomes		-4	GO:0006631	fatty acid metabolic process							#N/A	#N/A	#N/A
-6.4	GO:0030155	regulation of cell adhesion		-4	R-HSA-195721	Signaling by WNT							regulation of cell adhesion	regulation of cell adhesion	0
-6.3	R-HSA-9648025	EML4 and NUDC in mitotic spindle formation		-3.9	R-HSA-201681	TCF dependent signaling in response to WNT							#N/A	#N/A	#N/A
-6.3	GO:0036293	response to decreased oxygen levels		-3.9	R-HSA-8951664	Neddylation							response to decreased oxygen levels	response to decreased oxygen levels	0
-6.3	GO:0140056	organelle localization by membrane tethering		-3.9	GO:0032787	monocarboxylic acid metabolic process							organelle localization by membrane tethering	#N/A	#N/A
-6.3	GO:0022411	cellular component disassembly		-3.9	R-HSA-5684996	MAPK1/MAPK3 signaling							#N/A	#N/A	#N/A
-6.3	GO:0031293	membrane protein intracellular domain proteolysis		-3.9	GO:1900180	regulation of protein localization to nucleus							#N/A	#N/A	#N/A
-6.3	GO:0050878	regulation of body fluid levels		-3.9	CORUM:338	40S ribosomal subunit, cytoplasmic							#N/A	#N/A	#N/A
-6.2	GO:0120035	regulation of plasma membrane bounded cell projection organization		-3.9	GO:0033157	regulation of intracellular protein transport							#N/A	#N/A	#N/A
-6.2	GO:0090066	regulation of anatomical structure size		-3.9	GO:0043171	peptide catabolic process							#N/A	#N/A	#N/A
-6.2	GO:0006413	translational initiation		-3.9	R-HSA-381119	Unfolded Protein Response (UPR)							translational initiation	#N/A	#N/A
-6.2	GO:0010720	positive regulation of cell development		-3.9	GO:0009410	response to xenobiotic stimulus							#N/A	#N/A	#N/A
-6.2	GO:0061025	membrane fusion		-3.9	ko05146	Amoebiasis							membrane fusion	membrane fusion	0
-6.2	R-HSA-195258	RHO GTPase Effectors		-3.9	R-HSA-162906	HIV Infection							#N/A	#N/A	#N/A
-6.1	GO:0006412	translation		-3.9	GO:0042147	retrograde transport, endosome to Golgi							Translation	#N/A	#N/A
-6.1	GO:0034975	protein folding in endoplasmic reticulum		-3.8	GO:0032212	positive regulation of telomere maintenance via telomerase							protein folding in endoplasmic reticulum	#N/A	#N/A
-6.1	R-HSA-5626467	RHO GTPases activate IQGAPs		-3.8	GO:0043161	proteasome-mediated ubiquitin-dependent protein catabolic process							#N/A	#N/A	#N/A
-6	GO:0016482	cytosolic transport		-3.8	CORUM:305	40S ribosomal subunit, cytoplasmic							cytosolic transport	#N/A	#N/A
-6	GO:0032386	regulation of intracellular transport		-3.8	GO:0051051	negative regulation of transport							regulation of intracellular transport	#N/A	#N/A
-6	CORUM:308	60S ribosomal subunit, cytoplasmic		-3.8	GO:0030155	regulation of cell adhesion							60S ribosomal subunit, cytoplasmic	#N/A	#N/A
-6	ko04961	Endocrine and other factor-regulated calcium reabsorption		-3.8	GO:0016241	regulation of macroautophagy							Endocrine and other factor-regulated calcium reabsorption	#N/A	#N/A
-6	GO:0097435	supramolecular fiber organization		-3.8	R-HSA-71387	Metabolism of carbohydrates							supramolecular fiber organization	supramolecular fiber organization	0
-6	M240	PID SYNDECAN 2 PATHWAY		-3.8	R-HSA-446652	Interleukin-1 family signaling							PID SYNDECAN 2 PATHWAY	#N/A	#N/A
-6	R-HSA-1630316	Glycosaminoglycan metabolism		-3.8	R-HSA-6807070	PTEN Regulation							#N/A	#N/A	#N/A
-6	GO:0007032	endosome organization		-3.8	R-HSA-157118	Signaling by NOTCH							#N/A	#N/A	#N/A
-6	GO:0010761	fibroblast migration		-3.8	CORUM:1097	eIF3 complex (EIF3S6, EIF3S5, EIF3S4, EIF3S3, EIF3S6IP, EIF3S2, EIF3S9, EIF3S12, EIF3S10, EIF3S8, EIF3S1, EIF3S7, PCID1)							#N/A	#N/A	#N/A
-5.9	R-HSA-2500257	Resolution of Sister Chromatid Cohesion		-3.8	GO:0010165	response to X-ray							#N/A	#N/A	#N/A
-5.9	ko05169	Epstein-Barr virus infection		-3.7	GO:0071481	cellular response to X-ray							Epstein-Barr virus infection	#N/A	#N/A
-5.9	GO:0070201	regulation of establishment of protein localization		-3.7	GO:0044272	sulfur compound biosynthetic process							regulation of establishment of protein localization	regulation of establishment of protein localization	0
-5.8	hsa04961	Endocrine and other factor-regulated calcium reabsorption		-3.7	GO:0000904	cell morphogenesis involved in differentiation							Endocrine and other factor-regulated calcium reabsorption	#N/A	#N/A
-5.8	GO:0032990	cell part morphogenesis		-3.7	GO:0051280	negative regulation of release of sequestered calcium ion into cytosol							#N/A	#N/A	#N/A
-5.8	WP4298	Acute viral myocarditis		-3.7	GO:0072350	tricarboxylic acid metabolic process							#N/A	#N/A	#N/A
-5.8	GO:0048729	tissue morphogenesis		-3.7	GO:0044764	multi-organism cellular process							tissue morphogenesis	tissue morphogenesis	0
-5.8	GO:0051701	biological process involved in interaction with host		-3.7	GO:0031589	cell-substrate adhesion							#N/A	#N/A	#N/A
-5.8	GO:0006875	cellular metal ion homeostasis		-3.7	GO:0034330	cell junction organization							cellular metal ion homeostasis	cellular metal ion homeostasis	0
-5.8	GO:0070482	response to oxygen levels		-3.7	GO:0007178	transmembrane receptor protein serine/threonine kinase signaling pathway							response to oxygen levels	response to oxygen levels	0
-5.8	GO:0001503	ossification		-3.7	R-HSA-69002	DNA Replication Pre-Initiation							ossification	ossification	0
-5.8	R-HSA-190861	Gap junction assembly		-3.7	R-HSA-5688426	Deubiquitination							#N/A	#N/A	#N/A
-5.8	ko05110	Vibrio cholerae infection		-3.7	R-HSA-442720	CREB1 phosphorylation through the activation of Adenylate Cyclase							Vibrio cholerae infection	#N/A	#N/A
-5.7	GO:0007507	heart development		-3.7	R-HSA-109582	Hemostasis							#N/A	#N/A	#N/A
-5.7	ko04540	Gap junction		-3.7	GO:0050766	positive regulation of phagocytosis							#N/A	#N/A	#N/A
-5.7	GO:0006979	response to oxidative stress		-3.7	R-HSA-68886	M Phase							#N/A	#N/A	#N/A
-5.7	R-HSA-174824	Plasma lipoprotein assembly, remodeling, and clearance		-3.7	GO:0044283	small molecule biosynthetic process							#N/A	#N/A	#N/A
-5.6	GO:0040017	positive regulation of locomotion		-3.6	R-HSA-425407	SLC-mediated transmembrane transport							#N/A	#N/A	#N/A
-5.6	GO:0051604	protein maturation		-3.6	R-HSA-9006925	Intracellular signaling by second messengers							protein maturation	#N/A	#N/A
-5.6	GO:0030335	positive regulation of cell migration		-3.6	GO:0051284	positive regulation of sequestering of calcium ion							#N/A	#N/A	#N/A
-5.6	GO:0072503	cellular divalent inorganic cation homeostasis		-3.6	GO:0009165	nucleotide biosynthetic process							cellular divalent inorganic cation homeostasis	cellular divalent inorganic cation homeostasis	0
-5.6	hsa05110	Vibrio cholerae infection		-3.6	GO:0006909	phagocytosis							Vibrio cholerae infection	#N/A	#N/A
-5.6	GO:0008217	regulation of blood pressure		-3.6	GO:0051926	negative regulation of calcium ion transport							regulation of blood pressure	#N/A	#N/A
-5.6	R-HSA-1445148	Translocation of SLC2A4 (GLUT4) to the plasma membrane		-3.6	GO:0007179	transforming growth factor beta receptor signaling pathway							#N/A	#N/A	#N/A
-5.6	ko00480	Glutathione metabolism		-3.6	hsa00030	Pentose phosphate pathway							#N/A	#N/A	#N/A
-5.6	R-HSA-5620924	Intraflagellar transport		-3.6	ko05169	Epstein-Barr virus infection							#N/A	#N/A	#N/A
-5.6	GO:0051640	organelle localization		-3.6	GO:0071868	cellular response to monoamine stimulus							organelle localization	#N/A	#N/A
-5.6	hsa04540	Gap junction		-3.6	R-HSA-6814122	Cooperation of PDCL (PhLP1) and TRiC/CCT in G-protein beta folding							#N/A	#N/A	#N/A
-5.6	CORUM:5380	TRBP containing complex (DICER, RPL7A, EIF6, MOV10 and subunits of the 60S ribosomal particle)		-3.6	R-HSA-390471	Association of TriC/CCT with target proteins during biosynthesis							TRBP containing complex (DICER, RPL7A, EIF6, MOV10 and subunits of the 60S ribosomal particle)	#N/A	#N/A
-5.6	R-HSA-390466	Chaperonin-mediated protein folding		-3.6	GO:0071870	cellular response to catecholamine stimulus							Chaperonin-mediated protein folding	#N/A	#N/A
-5.5	R-HSA-202733	Cell surface interactions at the vascular wall		-3.6	GO:1904358	positive regulation of telomere maintenance via telomere lengthening							Cell surface interactions at the vascular wall	#N/A	#N/A
-5.5	WP2272	Pathogenic Escherichia coli infection		-3.6	GO:0072522	purine-containing compound biosynthetic process							#N/A	#N/A	#N/A
-5.5	ko05130	Pathogenic Escherichia coli infection		-3.6	GO:0001732	formation of cytoplasmic translation initiation complex							#N/A	#N/A	#N/A
-5.5	GO:0051493	regulation of cytoskeleton organization		-3.6	GO:0006882	cellular zinc ion homeostasis							#N/A	#N/A	#N/A
-5.5	R-HSA-9013423	RAC3 GTPase cycle		-3.6	GO:1901293	nucleoside phosphate biosynthetic process							RAC3 GTPase cycle	#N/A	#N/A
-5.5	GO:0032970	regulation of actin filament-based process		-3.6	GO:0045859	regulation of protein kinase activity							#N/A	#N/A	#N/A
-5.4	GO:0006790	sulfur compound metabolic process		-3.6	hsa05146	Amoebiasis							sulfur compound metabolic process	#N/A	#N/A
-5.4	GO:0007265	Ras protein signal transduction		-3.5	WP5027	nsp1 from SARS-CoV-2 inhibits translation initiation in the host cell							#N/A	#N/A	#N/A
-5.4	GO:0002009	morphogenesis of an epithelium		-3.5	GO:0055069	zinc ion homeostasis							morphogenesis of an epithelium	morphogenesis of an epithelium	0
-5.4	R-HSA-447115	Interleukin-12 family signaling		-3.5	GO:0071407	cellular response to organic cyclic compound							#N/A	#N/A	#N/A
-5.4	CORUM:656	VPS35-VPS29-VPS26A complex		-3.5	ko01200	Carbon metabolism							#N/A	#N/A	#N/A
-5.4	GO:0042147	retrograde transport, endosome to Golgi		-3.5	R-HSA-76002	Platelet activation, signaling and aggregation							retrograde transport, endosome to Golgi	#N/A	#N/A
-5.4	ko05418	Fluid shear stress and atherosclerosis		-3.5	GO:0034349	glial cell apoptotic process							Fluid shear stress and atherosclerosis	#N/A	#N/A
-5.4	GO:0016241	regulation of macroautophagy		-3.5	R-HSA-9664323	FCGR3A-mediated IL10 synthesis							regulation of macroautophagy	#N/A	#N/A
-5.4	GO:0007596	blood coagulation		-3.5	GO:0044282	small molecule catabolic process							#N/A	#N/A	#N/A
-5.3	R-HSA-8955332	Carboxyterminal post-translational modifications of tubulin		-3.5	GO:1902600	proton transmembrane transport							#N/A	#N/A	#N/A
-5.3	GO:0072507	divalent inorganic cation homeostasis		-3.5	hsa01200	Carbon metabolism							divalent inorganic cation homeostasis	divalent inorganic cation homeostasis	0
-5.3	R-HSA-391251	Protein folding		-3.5	R-HSA-435354	Zinc transporters							protein folding	#N/A	#N/A
-5.3	GO:0050817	coagulation		-3.5	GO:0006874	cellular calcium ion homeostasis							#N/A	#N/A	#N/A
-5.3	GO:0007599	hemostasis		-3.5	GO:0071869	response to catecholamine							Hemostasis	Hemostasis	0
-5.3	GO:2000147	positive regulation of cell motility		-3.5	GO:0071867	response to monoamine							#N/A	#N/A	#N/A
-5.3	GO:0071363	cellular response to growth factor stimulus		-3.5	GO:0046855	inositol phosphate dephosphorylation							cellular response to growth factor stimulus	#N/A	#N/A
-5.3	R-HSA-425407	SLC-mediated transmembrane transport		-3.5	GO:0046488	phosphatidylinositol metabolic process							SLC-mediated transmembrane transport	#N/A	#N/A
-5.2	hsa05130	Pathogenic Escherichia coli infection		-3.5	R-HSA-199992	trans-Golgi Network Vesicle Budding							#N/A	#N/A	#N/A
-5.2	GO:1903902	positive regulation of viral life cycle		-3.4	WP5124	Alzheimer's disease							#N/A	#N/A	#N/A
-5.2	GO:0051223	regulation of protein transport		-3.4	GO:0035637	multicellular organismal signaling							regulation of protein transport	regulation of protein transport	0
-5.2	hsa05418	Fluid shear stress and atherosclerosis		-3.4	GO:1901616	organic hydroxy compound catabolic process							Fluid shear stress and atherosclerosis	#N/A	#N/A
-5.2	WP5027	nsp1 from SARS-CoV-2 inhibits translation initiation in the host cell		-3.4	WP4949	16p11.2 proximal deletion syndrome							nsp1 from SARS-CoV-2 inhibits translation initiation in the host cell	#N/A	#N/A
-5.1	ko04962	Vasopressin-regulated water reabsorption		-3.4	R-HSA-2173782	Binding and Uptake of Ligands by Scavenger Receptors							Vasopressin-regulated water reabsorption	#N/A	#N/A
-5.1	GO:0045732	positive regulation of protein catabolic process		-3.4	GO:0046838	phosphorylated carbohydrate dephosphorylation							#N/A	#N/A	#N/A
-5.1	GO:0098877	neurotransmitter receptor transport to plasma membrane		-3.4	GO:0046916	cellular transition metal ion homeostasis							#N/A	#N/A	#N/A
-5.1	GO:0007179	transforming growth factor beta receptor signaling pathway		-3.4	R-HSA-69242	S Phase							transforming growth factor beta receptor signaling pathway	#N/A	#N/A
-5.1	WP5085	Vasopressin-regulated water reabsorption		-3.4	GO:0051640	organelle localization							Vasopressin-regulated water reabsorption	#N/A	#N/A
-5.1	GO:0036258	multivesicular body assembly		-3.4	GO:0006809	nitric oxide biosynthetic process							#N/A	#N/A	#N/A
-5.1	GO:0044409	entry into host		-3.4	R-HSA-74752	Signaling by Insulin receptor							entry into host	#N/A	#N/A
-5.1	hsa04020	Calcium signaling pathway		-3.4	GO:0006991	response to sterol depletion							#N/A	#N/A	#N/A
-5.1	GO:0120039	plasma membrane bounded cell projection morphogenesis		-3.4	GO:0019184	nonribosomal peptide biosynthetic process							#N/A	#N/A	#N/A
-5.1	R-HSA-112314	Neurotransmitter receptors and postsynaptic signal transmission		-3.4	GO:0055074	calcium ion homeostasis							#N/A	#N/A	#N/A
-5.1	GO:0048858	cell projection morphogenesis		-3.3	GO:0048729	tissue morphogenesis							#N/A	#N/A	#N/A
-5.1	GO:0010506	regulation of autophagy		-3.3	GO:0046209	nitric oxide metabolic process							regulation of autophagy	#N/A	#N/A
-5.1	R-HSA-76002	Platelet activation, signaling and aggregation		-3.3	GO:0009152	purine ribonucleotide biosynthetic process							Platelet activation, signaling and aggregation	Platelet activation, signaling and aggregation	0
-5.1	GO:0051272	positive regulation of cellular component movement		-3.3	R-HSA-3000480	Scavenging by Class A Receptors							#N/A	#N/A	#N/A
-5.1	GO:0009636	response to toxic substance		-3.3	GO:0010811	positive regulation of cell-substrate adhesion							response to toxic substance	#N/A	#N/A
-5.1	GO:1905475	regulation of protein localization to membrane		-3.3	GO:0097352	autophagosome maturation							#N/A	#N/A	#N/A
-5.1	GO:0009117	nucleotide metabolic process		-3.3	GO:0016482	cytosolic transport							nucleotide metabolic process	#N/A	#N/A
-5.1	R-HSA-68877	Mitotic Prometaphase		-3.3	GO:0030162	regulation of proteolysis							#N/A	#N/A	#N/A
-5.1	GO:0048771	tissue remodeling		-3.3	GO:0030512	negative regulation of transforming growth factor beta receptor signaling pathway							#N/A	#N/A	#N/A
-5	R-HSA-9020591	Interleukin-12 signaling		-3.3	WP2059	Alzheimer's disease and miRNA effects							Interleukin-12 signaling	#N/A	#N/A
-5	GO:0006935	chemotaxis		-3.3	R-HSA-163615	PKA activation							#N/A	#N/A	#N/A
-5	GO:0036257	multivesicular body organization		-3.3	GO:2001057	reactive nitrogen species metabolic process							#N/A	#N/A	#N/A
-5	R-HSA-917977	Transferrin endocytosis and recycling		-3.3	ko04142	Lysosome							Transferrin endocytosis and recycling	#N/A	#N/A
-5	GO:0032956	regulation of actin cytoskeleton organization		-3.3	GO:2001252	positive regulation of chromosome organization							#N/A	#N/A	#N/A
-5	GO:0060627	regulation of vesicle-mediated transport		-3.3	R-HSA-69481	G2/M Checkpoints							regulation of vesicle-mediated transport	regulation of vesicle-mediated transport	0
-5	GO:0000041	transition metal ion transport		-3.3	GO:0022618	ribonucleoprotein complex assembly							transition metal ion transport	#N/A	#N/A
-5	GO:0006753	nucleoside phosphate metabolic process		-3.2	GO:0033865	nucleoside bisphosphate metabolic process							nucleoside phosphate metabolic process	#N/A	#N/A
-5	ko04020	Calcium signaling pathway		-3.2	GO:0034504	protein localization to nucleus							#N/A	#N/A	#N/A
-5	GO:0042310	vasoconstriction		-3.2	GO:0071356	cellular response to tumor necrosis factor							#N/A	#N/A	#N/A
-5	GO:0043171	peptide catabolic process		-3.2	GO:0017015	regulation of transforming growth factor beta receptor signaling pathway							peptide catabolic process	#N/A	#N/A
-5	hsa04810	Regulation of actin cytoskeleton		-3.2	GO:0001503	ossification							#N/A	#N/A	#N/A
-5	hsa00480	Glutathione metabolism		-3.2	GO:0022406	membrane docking							#N/A	#N/A	#N/A
-5	GO:0006906	vesicle fusion		-3.2	GO:2001235	positive regulation of apoptotic signaling pathway							vesicle fusion	vesicle fusion	0
-5	GO:0006749	glutathione metabolic process		-3.2	GO:2001238	positive regulation of extrinsic apoptotic signaling pathway							#N/A	#N/A	#N/A
-4.9	R-HSA-425393	Transport of inorganic cations/anions and amino acids/oligopeptides		-3.2	GO:0010523	negative regulation of calcium ion transport into cytosol							#N/A	#N/A	#N/A
-4.9	ko04810	Regulation of actin cytoskeleton		-3.2	GO:0033875	ribonucleoside bisphosphate metabolic process							#N/A	#N/A	#N/A
-4.9	R-HSA-2173789	TGF-beta receptor signaling activates SMADs		-3.2	R-HSA-425366	Transport of bile salts and organic acids, metal ions and amine compounds							TGF-beta receptor signaling activates SMADs	#N/A	#N/A
-4.9	GO:0042330	taxis		-3.2	GO:0034032	purine nucleoside bisphosphate metabolic process							#N/A	#N/A	#N/A
-4.9	GO:0007034	vacuolar transport		-3.2	GO:0016311	dephosphorylation							#N/A	#N/A	#N/A
-4.9	GO:0070848	response to growth factor		-3.2	GO:0046128	purine ribonucleoside metabolic process							response to growth factor	#N/A	#N/A
-4.9	GO:0015698	inorganic anion transport		-3.2	GO:0071826	ribonucleoprotein complex subunit organization							inorganic anion transport	#N/A	#N/A
-4.9	GO:0051098	regulation of binding		-3.2	GO:1903170	negative regulation of calcium ion transmembrane transport							regulation of binding	#N/A	#N/A
-4.9	GO:0043065	positive regulation of apoptotic process		-3.2	R-HSA-6811440	Retrograde transport at the Trans-Golgi-Network							positive regulation of apoptotic process	#N/A	#N/A
-4.9	CORUM:6131	SELK multiprotein complex		-3.2	GO:1901137	carbohydrate derivative biosynthetic process							#N/A	#N/A	#N/A
-4.9	GO:0071214	cellular response to abiotic stimulus		-3.2	GO:0050427	3'-phosphoadenosine 5'-phosphosulfate metabolic process							cellular response to abiotic stimulus	cellular response to abiotic stimulus	0
-4.9	GO:0098662	inorganic cation transmembrane transport		-3.2	GO:0014075	response to amine							inorganic cation transmembrane transport	inorganic cation transmembrane transport	0
-4.9	GO:0104004	cellular response to environmental stimulus		-3.2	GO:0051224	negative regulation of protein transport							cellular response to environmental stimulus	cellular response to environmental stimulus	0
-4.9	R-HSA-983712	Ion channel transport		-3.2	GO:0034035	purine ribonucleoside bisphosphate metabolic process							Ion channel transport	Ion channel transport	0
-4.9	GO:0043254	regulation of protein-containing complex assembly		-3.1	R-HSA-111931	PKA-mediated phosphorylation of CREB							#N/A	#N/A	#N/A
-4.8	GO:0090174	organelle membrane fusion		-3.1	GO:0150104	transport across blood-brain barrier							organelle membrane fusion	organelle membrane fusion	0
-4.8	R-HSA-3656535	TGFBR1 LBD Mutants in Cancer		-3.1	GO:0060047	heart contraction							#N/A	#N/A	#N/A
-4.8	GO:1901137	carbohydrate derivative biosynthetic process		-3.1	GO:0015711	organic anion transport							carbohydrate derivative biosynthetic process	#N/A	#N/A
-4.8	R-HSA-5668914	Diseases of metabolism		-3.1	ko05323	Rheumatoid arthritis							#N/A	#N/A	#N/A
-4.8	GO:0048871	multicellular organismal homeostasis		-3.1	GO:0009260	ribonucleotide biosynthetic process							multicellular organismal homeostasis	multicellular organismal homeostasis	0
-4.8	GO:0010942	positive regulation of cell death		-3.1	GO:1904062	regulation of cation transmembrane transport							positive regulation of cell death	#N/A	#N/A
-4.8	ko04130	SNARE interactions in vesicular transport		-3.1	R-HSA-69620	Cell Cycle Checkpoints							#N/A	#N/A	#N/A
-4.8	hsa04962	Vasopressin-regulated water reabsorption		-3.1	GO:1904950	negative regulation of establishment of protein localization							Vasopressin-regulated water reabsorption	#N/A	#N/A
-4.8	ko05120	Epithelial cell signaling in Helicobacter pylori infection		-3.1	GO:0032206	positive regulation of telomere maintenance							Epithelial cell signaling in Helicobacter pylori infection	#N/A	#N/A
-4.8	GO:0051051	negative regulation of transport		-3.1	GO:0006890	retrograde vesicle-mediated transport, Golgi to endoplasmic reticulum							negative regulation of transport	negative regulation of transport	0
-4.8	GO:0006820	anion transport		-3.1	R-HSA-8878171	Transcriptional regulation by RUNX1							anion transport	#N/A	#N/A
-4.8	GO:0001666	response to hypoxia		-3.1	hsa03013	RNA transport							#N/A	#N/A	#N/A
-4.8	GO:0006986	response to unfolded protein		-3.1	ko00190	Oxidative phosphorylation							#N/A	#N/A	#N/A
-4.8	GO:0045785	positive regulation of cell adhesion		-3.1	GO:1900182	positive regulation of protein localization to nucleus							positive regulation of cell adhesion	positive regulation of cell adhesion	0
-4.8	R-HSA-9609690	HCMV Early Events		-3.1	GO:0072594	establishment of protein localization to organelle							#N/A	#N/A	#N/A
-4.7	GO:0198738	cell-cell signaling by wnt		-3.1	GO:0010232	vascular transport							#N/A	#N/A	#N/A
-4.7	hsa05120	Epithelial cell signaling in Helicobacter pylori infection		-3.1	GO:1903844	regulation of cellular response to transforming growth factor beta stimulus							Epithelial cell signaling in Helicobacter pylori infection	#N/A	#N/A
-4.7	GO:0000302	response to reactive oxygen species		-3.1	GO:0044346	fibroblast apoptotic process							#N/A	#N/A	#N/A
-4.7	hsa04130	SNARE interactions in vesicular transport		-3.1	hsa04142	Lysosome							#N/A	#N/A	#N/A
-4.7	GO:0016055	Wnt signaling pathway		-3.1	GO:0007029	endoplasmic reticulum organization							#N/A	#N/A	#N/A
-4.7	GO:0007015	actin filament organization		-3.1	R-HSA-9013422	RHOBTB1 GTPase cycle							actin filament organization	actin filament organization	0
-4.7	GO:0030177	positive regulation of Wnt signaling pathway		-3.1	GO:0032527	protein exit from endoplasmic reticulum							#N/A	#N/A	#N/A
-4.7	GO:0055076	transition metal ion homeostasis		-3.1	R-HSA-69278	Cell Cycle, Mitotic							transition metal ion homeostasis	#N/A	#N/A
-4.7	GO:0032989	cellular component morphogenesis		-3.1	CORUM:181	26S proteasome							#N/A	#N/A	#N/A
-4.7	GO:0098876	vesicle-mediated transport to the plasma membrane		-3	GO:0046390	ribose phosphate biosynthetic process							#N/A	#N/A	#N/A
-4.7	GO:1902188	positive regulation of viral release from host cell		-3	M113	PID NFAT 3PATHWAY							#N/A	#N/A	#N/A
-4.7	GO:0043068	positive regulation of programmed cell death		-3	R-HSA-390466	Chaperonin-mediated protein folding							positive regulation of programmed cell death	#N/A	#N/A
-4.7	GO:0001731	formation of translation preinitiation complex		-3	GO:0010038	response to metal ion							#N/A	#N/A	#N/A
-4.7	R-HSA-2682334	EPH-Ephrin signaling		-3	GO:0072348	sulfur compound transport							#N/A	#N/A	#N/A
-4.6	GO:0097746	blood vessel diameter maintenance		-3	GO:0006164	purine nucleotide biosynthetic process							#N/A	#N/A	#N/A
-4.6	R-HSA-199992	trans-Golgi Network Vesicle Budding		-3	GO:0022604	regulation of cell morphogenesis							trans-Golgi Network Vesicle Budding	#N/A	#N/A
-4.6	GO:0006644	phospholipid metabolic process		-3	GO:0072657	protein localization to membrane							#N/A	#N/A	#N/A
-4.6	GO:0032940	secretion by cell		-3	R-HSA-69306	DNA Replication							secretion by cell	#N/A	#N/A
-4.6	WP107	Translation factors		-3	M286	PID TGFBR PATHWAY							Translation factors	#N/A	#N/A
-4.6	GO:0002064	epithelial cell development		-3	GO:0034502	protein localization to chromosome							#N/A	#N/A	#N/A
-4.6	GO:0035150	regulation of tube size		-3	GO:0048871	multicellular organismal homeostasis							#N/A	#N/A	#N/A
-4.6	GO:0072594	establishment of protein localization to organelle		-3	GO:0007566	embryo implantation							establishment of protein localization to organelle	#N/A	#N/A
-4.6	R-HSA-3781865	Diseases of glycosylation		-3	GO:0071577	zinc ion transmembrane transport							#N/A	#N/A	#N/A
-4.6	GO:1990182	exosomal secretion		-3	GO:1903351	cellular response to dopamine							#N/A	#N/A	#N/A
-4.6	R-HSA-1222556	ROS and RNS production in phagocytes		-3	GO:0051668	localization within membrane							ROS and RNS production in phagocytes	#N/A	#N/A
-4.6	GO:0034329	cell junction assembly		-3	GO:0043647	inositol phosphate metabolic process							#N/A	#N/A	#N/A
-4.6	GO:0006897	endocytosis		-3	GO:0046164	alcohol catabolic process							Endocytosis	Endocytosis	0
-4.6	GO:0043086	negative regulation of catalytic activity		-3	GO:0098656	anion transmembrane transport							negative regulation of catalytic activity	#N/A	#N/A
-4.6	GO:0034976	response to endoplasmic reticulum stress		-3	GO:1901019	regulation of calcium ion transmembrane transporter activity							response to endoplasmic reticulum stress	response to endoplasmic reticulum stress	0
-4.6	GO:0043393	regulation of protein binding		-3	GO:0032210	regulation of telomere maintenance via telomerase							#N/A	#N/A	#N/A
-4.6	GO:0035296	regulation of tube diameter		-3	WP3888	VEGFA-VEGFR2 signaling pathway							#N/A	#N/A	#N/A
-4.6	GO:0048284	organelle fusion		-3	GO:1903350	response to dopamine							organelle fusion	organelle fusion	0
-4.5	GO:0042542	response to hydrogen peroxide		-3	GO:0090287	regulation of cellular response to growth factor stimulus							#N/A	#N/A	#N/A
-4.5	R-HSA-5617833	Cilium Assembly		-3	GO:0006898	receptor-mediated endocytosis							#N/A	#N/A	#N/A
-4.5	GO:0045216	cell-cell junction organization		-2.9	R-HSA-180024	DARPP-32 events							#N/A	#N/A	#N/A
-4.5	R-HSA-8950505	Gene and protein expression by JAK-STAT signaling after Interleukin-12 stimulation		-2.9	GO:0090092	regulation of transmembrane receptor protein serine/threonine kinase signaling pathway							Gene and protein expression by JAK-STAT signaling after Interleukin-12 stimulation	#N/A	#N/A
-4.5	CORUM:742	eIF3 complex (EIF3S6, EIF3S5, EIF3S4, EIF3S3, EIF3S6IP, EIF3S2, EIF3S9, EIF3S12, EIF3S10, EIF3S8, EIF3S1, EIF3S7)		-2.9	GO:0015813	L-glutamate transmembrane transport							#N/A	#N/A	#N/A
-4.5	GO:0046718	viral entry into host cell		-2.9	GO:0010769	regulation of cell morphogenesis involved in differentiation							viral entry into host cell	#N/A	#N/A
-4.5	GO:0007178	transmembrane receptor protein serine/threonine kinase signaling pathway		-2.9	R-HSA-425410	Metal ion SLC transporters							transmembrane receptor protein serine/threonine kinase signaling pathway	#N/A	#N/A
-4.5	GO:0044403	biological process involved in symbiotic interaction		-2.9	GO:0046394	carboxylic acid biosynthetic process							#N/A	#N/A	#N/A
-4.5	GO:0097734	extracellular exosome biogenesis		-2.9	GO:0010506	regulation of autophagy							#N/A	#N/A	#N/A
-4.5	R-HSA-264870	Caspase-mediated cleavage of cytoskeletal proteins		-2.9	WP2884	NRF2 pathway							#N/A	#N/A	#N/A
-4.5	GO:0060562	epithelial tube morphogenesis		-2.9	GO:1900024	regulation of substrate adhesion-dependent cell spreading							epithelial tube morphogenesis	#N/A	#N/A
-4.5	GO:0070167	regulation of biomineral tissue development		-2.9	R-HSA-432722	Golgi Associated Vesicle Biogenesis							#N/A	#N/A	#N/A
-4.4	GO:0019693	ribose phosphate metabolic process		-2.9	GO:0030099	myeloid cell differentiation							ribose phosphate metabolic process	#N/A	#N/A
-4.4	GO:0061343	cell adhesion involved in heart morphogenesis		-2.9	GO:0098901	regulation of cardiac muscle cell action potential							#N/A	#N/A	#N/A
-4.4	GO:0031529	ruffle organization		-2.9	WP35	G protein signaling pathways							#N/A	#N/A	#N/A
-4.4	R-HSA-156584	Cytosolic sulfonation of small molecules		-2.9	hsa05323	Rheumatoid arthritis							Cytosolic sulfonation of small molecules	#N/A	#N/A
-4.4	GO:1904375	regulation of protein localization to cell periphery		-2.9	GO:0042278	purine nucleoside metabolic process							#N/A	#N/A	#N/A
-4.4	GO:0110149	regulation of biomineralization		-2.9	GO:0097435	supramolecular fiber organization							#N/A	#N/A	#N/A
-4.4	GO:0010811	positive regulation of cell-substrate adhesion		-2.9	GO:0005975	carbohydrate metabolic process							positive regulation of cell-substrate adhesion	#N/A	#N/A
-4.4	GO:0044272	sulfur compound biosynthetic process		-2.9	GO:0016053	organic acid biosynthetic process							sulfur compound biosynthetic process	#N/A	#N/A
-4.4	GO:0030500	regulation of bone mineralization		-2.9	R-HSA-391251	Protein folding							#N/A	#N/A	#N/A
-4.4	hsa05200	Pathways in cancer		-2.9	GO:0034762	regulation of transmembrane transport							#N/A	#N/A	#N/A
-4.4	GO:0048738	cardiac muscle tissue development		-2.9	GO:0060314	regulation of ryanodine-sensitive calcium-release channel activity							#N/A	#N/A	#N/A
-4.3	GO:0031334	positive regulation of protein-containing complex assembly		-2.9	GO:0034976	response to endoplasmic reticulum stress							#N/A	#N/A	#N/A
-4.3	GO:1905114	cell surface receptor signaling pathway involved in cell-cell signaling		-2.9	GO:0061337	cardiac conduction							#N/A	#N/A	#N/A
-4.3	R-HSA-3560782	Diseases associated with glycosaminoglycan metabolism		-2.9	GO:0003015	heart process							#N/A	#N/A	#N/A
-4.3	GO:0098754	detoxification		-2.9	GO:0032388	positive regulation of intracellular transport							detoxification	#N/A	#N/A
-4.3	R-HSA-6806834	Signaling by MET		-2.9	GO:0086064	cell communication by electrical coupling involved in cardiac conduction							#N/A	#N/A	#N/A
-4.3	GO:0010770	positive regulation of cell morphogenesis involved in differentiation		-2.8	GO:0015740	C4-dicarboxylate transport							#N/A	#N/A	#N/A
-4.3	GO:0048278	vesicle docking		-2.8	GO:0031396	regulation of protein ubiquitination							#N/A	#N/A	#N/A
-4.3	R-HSA-983189	Kinesins		-2.8	GO:0034113	heterotypic cell-cell adhesion							#N/A	#N/A	#N/A
-4.3	GO:1900026	positive regulation of substrate adhesion-dependent cell spreading		-2.8	GO:0060627	regulation of vesicle-mediated transport							#N/A	#N/A	#N/A
-4.3	GO:0008360	regulation of cell shape		-2.8	M235	PID TCR CALCIUM PATHWAY							regulation of cell shape	#N/A	#N/A
-4.3	GO:0009150	purine ribonucleotide metabolic process		-2.8	GO:0034033	purine nucleoside bisphosphate biosynthetic process							purine ribonucleotide metabolic process	#N/A	#N/A
-4.3	WP4917	Proximal tubule transport		-2.8	GO:1904356	regulation of telomere maintenance via telomere lengthening							Proximal tubule transport	#N/A	#N/A
-4.3	R-HSA-112315	Transmission across Chemical Synapses		-2.8	WP3965	Lipid metabolism pathway							#N/A	#N/A	#N/A
-4.3	CORUM:1097	eIF3 complex (EIF3S6, EIF3S5, EIF3S4, EIF3S3, EIF3S6IP, EIF3S2, EIF3S9, EIF3S12, EIF3S10, EIF3S8, EIF3S1, EIF3S7, PCID1)		-2.8	ko00760	Nicotinate and nicotinamide metabolism							eIF3 complex (EIF3S6, EIF3S5, EIF3S4, EIF3S3, EIF3S6IP, EIF3S2, EIF3S9, EIF3S12, EIF3S10, EIF3S8, EIF3S1, EIF3S7, PCID1)	#N/A	#N/A
-4.3	GO:0140112	extracellular vesicle biogenesis		-2.8	GO:0002474	antigen processing and presentation of peptide antigen via MHC class I							#N/A	#N/A	#N/A
-4.3	GO:0031396	regulation of protein ubiquitination		-2.8	GO:0032412	regulation of ion transmembrane transporter activity							regulation of protein ubiquitination	#N/A	#N/A
-4.2	M185	PID ALK1 PATHWAY		-2.8	GO:0048002	antigen processing and presentation of peptide antigen							#N/A	#N/A	#N/A
-4.2	GO:0016601	Rac protein signal transduction		-2.8	GO:0008610	lipid biosynthetic process							Rac protein signal transduction	#N/A	#N/A
-4.2	CORUM:191	20S proteasome		-2.8	GO:0051168	nuclear export							#N/A	#N/A	#N/A
-4.2	GO:1903076	regulation of protein localization to plasma membrane		-2.8	GO:0033866	nucleoside bisphosphate biosynthetic process							#N/A	#N/A	#N/A
-4.2	R-HSA-2173788	Downregulation of TGF-beta receptor signaling		-2.8	GO:0045428	regulation of nitric oxide biosynthetic process							#N/A	#N/A	#N/A
-4.2	GO:1900025	negative regulation of substrate adhesion-dependent cell spreading		-2.8	GO:0086065	cell communication involved in cardiac conduction							#N/A	#N/A	#N/A
-4.2	GO:0006874	cellular calcium ion homeostasis		-2.8	GO:0009636	response to toxic substance							cellular calcium ion homeostasis	cellular calcium ion homeostasis	0
-4.2	GO:0043123	positive regulation of I-kappaB kinase/NF-kappaB signaling		-2.8	GO:0034030	ribonucleoside bisphosphate biosynthetic process							#N/A	#N/A	#N/A
-4.2	GO:0099637	neurotransmitter receptor transport		-2.8	GO:0043549	regulation of kinase activity							#N/A	#N/A	#N/A
-4.2	GO:1903364	positive regulation of cellular protein catabolic process		-2.8	GO:1904063	negative regulation of cation transmembrane transport							#N/A	#N/A	#N/A
-4.2	WP185	Integrin-mediated cell adhesion		-2.7	GO:0032414	positive regulation of ion transmembrane transporter activity							#N/A	#N/A	#N/A
-4.2	GO:0035966	response to topologically incorrect protein		-2.7	GO:1903829	positive regulation of cellular protein localization							#N/A	#N/A	#N/A
-4.2	GO:0098656	anion transmembrane transport		-2.7	GO:0090174	organelle membrane fusion							anion transmembrane transport	#N/A	#N/A
-4.2	GO:0010771	negative regulation of cell morphogenesis involved in differentiation		-2.7	GO:0046434	organophosphate catabolic process							#N/A	#N/A	#N/A
-4.2	GO:0051345	positive regulation of hydrolase activity		-2.7	GO:0006633	fatty acid biosynthetic process							#N/A	#N/A	#N/A
-4.2	R-HSA-114608	Platelet degranulation		-2.7	GO:0022898	regulation of transmembrane transporter activity							Platelet degranulation	Platelet degranulation	0
-4.2	GO:0007030	Golgi organization		-2.7	GO:0007229	integrin-mediated signaling pathway							Golgi organization	#N/A	#N/A
-4.2	R-HSA-77387	Insulin receptor recycling		-2.7	GO:1903169	regulation of calcium ion transmembrane transport							Insulin receptor recycling	#N/A	#N/A
-4.2	GO:0048499	synaptic vesicle membrane organization		-2.7	M275	PID ALPHA SYNUCLEIN PATHWAY							#N/A	#N/A	#N/A
-4.2	R-HSA-3656253	Defective EXT1 causes exostoses 1, TRPS2 and CHDS		-2.7	GO:1990778	protein localization to cell periphery							#N/A	#N/A	#N/A
-4.2	R-HSA-3656237	Defective EXT2 causes exostoses 2		-2.7	GO:0034766	negative regulation of ion transmembrane transport							#N/A	#N/A	#N/A
-4.2	GO:0005975	carbohydrate metabolic process		-2.7	GO:0090316	positive regulation of intracellular protein transport							carbohydrate metabolic process	#N/A	#N/A
-4.1	GO:0046854	phosphatidylinositol phosphate biosynthetic process		-2.7	GO:0010959	regulation of metal ion transport							phosphatidylinositol phosphate biosynthetic process	#N/A	#N/A
-4.1	hsa04966	Collecting duct acid secretion		-2.7	GO:0051650	establishment of vesicle localization							Collecting duct acid secretion	#N/A	#N/A
-4.1	GO:1904874	positive regulation of telomerase RNA localization to Cajal body		-2.7	GO:0010669	epithelial structure maintenance							positive regulation of telomerase RNA localization to Cajal body	#N/A	#N/A
-4.1	GO:0006605	protein targeting		-2.7	GO:0046822	regulation of nucleocytoplasmic transport							#N/A	#N/A	#N/A
-4.1	GO:0046578	regulation of Ras protein signal transduction		-2.7	GO:0046854	phosphatidylinositol phosphate biosynthetic process							#N/A	#N/A	#N/A
-4.1	GO:0051017	actin filament bundle assembly		-2.7	R-HSA-2173789	TGF-beta receptor signaling activates SMADs							#N/A	#N/A	#N/A
-4.1	ko04966	Collecting duct acid secretion		-2.7	GO:2000573	positive regulation of DNA biosynthetic process							Collecting duct acid secretion	#N/A	#N/A
-4.1	GO:0009259	ribonucleotide metabolic process		-2.7	GO:0034446	substrate adhesion-dependent cell spreading							ribonucleotide metabolic process	#N/A	#N/A
-4.1	GO:0060249	anatomical structure homeostasis		-2.7	GO:0015718	monocarboxylic acid transport							#N/A	#N/A	#N/A
-4.1	R-HSA-8957275	Post-translational protein phosphorylation		-2.7	GO:0009749	response to glucose							Post-translational protein phosphorylation	#N/A	#N/A
-4.1	R-HSA-76005	Response to elevated platelet cytosolic Ca2+		-2.7	GO:0080164	regulation of nitric oxide metabolic process							Response to elevated platelet cytosolic Ca2+	Response to elevated platelet cytosolic Ca2+	0
-4.1	GO:0034612	response to tumor necrosis factor		-2.7	GO:0046942	carboxylic acid transport							response to tumor necrosis factor	#N/A	#N/A
-4.1	GO:1903649	regulation of cytoplasmic transport		-2.7	GO:0071711	basement membrane organization							#N/A	#N/A	#N/A
-4.1	WP4352	Ciliary landscape		-2.7	hsa00760	Nicotinate and nicotinamide metabolism							#N/A	#N/A	#N/A
-4.1	GO:0072521	purine-containing compound metabolic process		-2.7	GO:0019882	antigen processing and presentation							purine-containing compound metabolic process	#N/A	#N/A
-4.1	CORUM:1199	Oligosaccharyltransferase complex (Stt3A variant)		-2.7	GO:0006906	vesicle fusion							#N/A	#N/A	#N/A
-4.1	CORUM:194	PA28gamma-20S proteasome		-2.6	GO:0006816	calcium ion transport							#N/A	#N/A	#N/A
-4.1	GO:0098761	cellular response to interleukin-7		-2.6	hsa04141	Protein processing in endoplasmic reticulum							#N/A	#N/A	#N/A
-4.1	GO:0006939	smooth muscle contraction		-2.6	GO:0006066	alcohol metabolic process							Smooth Muscle Contraction	#N/A	#N/A
-4.1	GO:1903052	positive regulation of proteolysis involved in cellular protein catabolic process		-2.6	GO:0034765	regulation of ion transmembrane transport							#N/A	#N/A	#N/A
-4.1	GO:0098760	response to interleukin-7		-2.6	GO:0010644	cell communication by electrical coupling							#N/A	#N/A	#N/A
-4	GO:0048524	positive regulation of viral process		-2.6	GO:0001975	response to amphetamine							#N/A	#N/A	#N/A
-4	GO:0061564	axon development		-2.6	M240	PID SYNDECAN 2 PATHWAY							#N/A	#N/A	#N/A
-4	R-HSA-9694548	Maturation of spike protein		-2.6	GO:0034284	response to monosaccharide							#N/A	#N/A	#N/A
-4	GO:0051129	negative regulation of cellular component organization		-2.6	GO:0051283	negative regulation of sequestering of calcium ion							#N/A	#N/A	#N/A
-4	GO:1901293	nucleoside phosphate biosynthetic process		-2.6	ko04141	Protein processing in endoplasmic reticulum							nucleoside phosphate biosynthetic process	#N/A	#N/A
-4	ko04210	Apoptosis		-2.6	ko04976	Bile secretion							Apoptosis	#N/A	#N/A
-4	ko00760	Nicotinate and nicotinamide metabolism		-2.6	GO:0051209	release of sequestered calcium ion into cytosol							Nicotinate and nicotinamide metabolism	#N/A	#N/A
-4	GO:0009165	nucleotide biosynthetic process		-2.6	GO:1903828	negative regulation of cellular protein localization							nucleotide biosynthetic process	#N/A	#N/A
-4	GO:0097352	autophagosome maturation		-2.6	GO:0019751	polyol metabolic process							autophagosome maturation	#N/A	#N/A
-4	GO:0061572	actin filament bundle organization		-2.6	GO:0072659	protein localization to plasma membrane							#N/A	#N/A	#N/A
-4	GO:0016485	protein processing		-2.6	R-HSA-204005	COPII-mediated vesicle transport							#N/A	#N/A	#N/A
-4	GO:0055074	calcium ion homeostasis		-2.6	hsa00190	Oxidative phosphorylation							calcium ion homeostasis	calcium ion homeostasis	0
-4	GO:0030031	cell projection assembly		-2.6	GO:0010035	response to inorganic substance							#N/A	#N/A	#N/A
-3.9	GO:0042987	amyloid precursor protein catabolic process		-2.6	R-HSA-5694530	Cargo concentration in the ER							#N/A	#N/A	#N/A
-3.9	GO:1901800	positive regulation of proteasomal protein catabolic process		-2.6	GO:0009746	response to hexose							#N/A	#N/A	#N/A
-3.9	R-HSA-6806667	Metabolism of fat-soluble vitamins		-2.6	GO:0007004	telomere maintenance via telomerase							#N/A	#N/A	#N/A
-3.9	GO:0010812	negative regulation of cell-substrate adhesion		-2.5	GO:1901136	carbohydrate derivative catabolic process							#N/A	#N/A	#N/A
-3.9	GO:0007029	endoplasmic reticulum organization		-2.5	GO:0001501	skeletal system development							endoplasmic reticulum organization	#N/A	#N/A
-3.9	GO:0001732	formation of cytoplasmic translation initiation complex		-2.5	GO:0051222	positive regulation of protein transport							formation of cytoplasmic translation initiation complex	#N/A	#N/A
-3.9	GO:1990748	cellular detoxification		-2.5	GO:0051259	protein complex oligomerization							#N/A	#N/A	#N/A
-3.9	R-HSA-2173791	TGF-beta receptor signaling in EMT (epithelial to mesenchymal transition)		-2.5	ko05020	Prion diseases							#N/A	#N/A	#N/A
-3.9	GO:0072583	clathrin-dependent endocytosis		-2.5	hsa04976	Bile secretion							clathrin-dependent endocytosis	#N/A	#N/A
-3.9	GO:0006163	purine nucleotide metabolic process		-2.5	GO:0002009	morphogenesis of an epithelium							purine nucleotide metabolic process	#N/A	#N/A
-3.9	GO:0097581	lamellipodium organization		-2.5	GO:0051282	regulation of sequestering of calcium ion							lamellipodium organization	#N/A	#N/A
-3.9	GO:0051235	maintenance of location		-2.5	WP3529	Zinc homeostasis							maintenance of location	#N/A	#N/A
-3.9	GO:0030278	regulation of ossification		-2.5	R-HSA-556833	Metabolism of lipids							#N/A	#N/A	#N/A
-3.9	GO:0050435	amyloid-beta metabolic process		-2.5	GO:0098739	import across plasma membrane							#N/A	#N/A	#N/A
-3.9	GO:0110148	biomineralization		-2.5	WP3995	Prion disease pathway							#N/A	#N/A	#N/A
-3.9	GO:0010638	positive regulation of organelle organization		-2.5	hsa01230	Biosynthesis of amino acids							positive regulation of organelle organization	#N/A	#N/A
-3.9	GO:0044057	regulation of system process		-2.5	R-HSA-111997	CaM pathway							regulation of system process	#N/A	#N/A
-3.9	ko04310	Wnt signaling pathway		-2.5	GO:0051604	protein maturation							#N/A	#N/A	#N/A
-3.9	GO:0003044	regulation of systemic arterial blood pressure mediated by a chemical signal		-2.5	ko03013	RNA transport							#N/A	#N/A	#N/A
-3.9	GO:0032984	protein-containing complex disassembly		-2.5	GO:0009119	ribonucleoside metabolic process							#N/A	#N/A	#N/A
-3.9	GO:0031214	biomineral tissue development		-2.5	R-HSA-2132295	MHC class II antigen presentation							#N/A	#N/A	#N/A
-3.9	GO:0061077	chaperone-mediated protein folding		-2.5	GO:0006913	nucleocytoplasmic transport							#N/A	#N/A	#N/A
-3.8	ko05205	Proteoglycans in cancer		-2.5	GO:0051098	regulation of binding							#N/A	#N/A	#N/A
-3.8	GO:0010038	response to metal ion		-2.5	GO:0006278	RNA-dependent DNA biosynthetic process							response to metal ion	#N/A	#N/A
-3.8	R-HSA-3656534	Loss of Function of TGFBR1 in Cancer		-2.5	GO:0042273	ribosomal large subunit biogenesis							#N/A	#N/A	#N/A
-3.8	GO:0060322	head development		-2.5	GO:0045936	negative regulation of phosphate metabolic process							#N/A	#N/A	#N/A
-3.8	GO:0038128	ERBB2 signaling pathway		-2.5	GO:0072001	renal system development							#N/A	#N/A	#N/A
-3.8	hsa00760	Nicotinate and nicotinamide metabolism		-2.5	R-HSA-75105	Fatty acyl-CoA biosynthesis							Nicotinate and nicotinamide metabolism	#N/A	#N/A
-3.8	GO:0010975	regulation of neuron projection development		-2.5	GO:0060338	regulation of type I interferon-mediated signaling pathway							#N/A	#N/A	#N/A
-3.8	GO:0050900	leukocyte migration		-2.5	GO:0071479	cellular response to ionizing radiation							#N/A	#N/A	#N/A
-3.8	M00072	N-glycosylation by oligosaccharyltransferase		-2.5	R-HSA-373760	L1CAM interactions							#N/A	#N/A	#N/A
-3.8	R-HSA-177929	Signaling by EGFR		-2.5	WP4674	Head and neck squamous cell carcinoma							#N/A	#N/A	#N/A
-3.8	M251	PID SYNDECAN 3 PATHWAY		-2.5	GO:1903706	regulation of hemopoiesis							#N/A	#N/A	#N/A
-3.8	R-HSA-380284	Loss of proteins required for interphase microtubule organization from the centrosome		-2.5	GO:0032411	positive regulation of transporter activity							#N/A	#N/A	#N/A
-3.8	CORUM:1200	Oligosaccharyltransferase complex (Stt3B variant)		-2.5	GO:0051648	vesicle localization							#N/A	#N/A	#N/A
-3.8	GO:0051056	regulation of small GTPase mediated signal transduction		-2.5	GO:0010765	positive regulation of sodium ion transport							#N/A	#N/A	#N/A
-3.8	R-HSA-1227986	Signaling by ERBB2		-2.5	GO:0071901	negative regulation of protein serine/threonine kinase activity							#N/A	#N/A	#N/A
-3.8	GO:0001894	tissue homeostasis		-2.5	GO:0016197	endosomal transport							#N/A	#N/A	#N/A
-3.8	GO:0090130	tissue migration		-2.5	GO:0051169	nuclear transport							#N/A	#N/A	#N/A
-3.8	R-HSA-380259	Loss of Nlp from mitotic centrosomes		-2.5	R-HSA-111933	Calmodulin induced events							#N/A	#N/A	#N/A
-3.8	GO:1901136	carbohydrate derivative catabolic process		-2.5	ko01230	Biosynthesis of amino acids							carbohydrate derivative catabolic process	#N/A	#N/A
-3.8	R-HSA-2022928	HS-GAG biosynthesis		-2.4	GO:0008217	regulation of blood pressure							#N/A	#N/A	#N/A
-3.8	hsa_M00072	N-glycosylation by oligosaccharyltransferase		-2.4	GO:0043062	extracellular structure organization							#N/A	#N/A	#N/A
-3.8	GO:0072673	lamellipodium morphogenesis		-2.4	GO:0033144	negative regulation of intracellular steroid hormone receptor signaling pathway							#N/A	#N/A	#N/A
-3.8	R-HSA-381119	Unfolded Protein Response (UPR)		-2.4	GO:0015698	inorganic anion transport							Unfolded Protein Response (UPR)	#N/A	#N/A
-3.8	GO:1901888	regulation of cell junction assembly		-2.4	GO:0032409	regulation of transporter activity							#N/A	#N/A	#N/A
-3.7	R-HSA-5620912	Anchoring of the basal body to the plasma membrane		-2.4	GO:1903533	regulation of protein targeting							#N/A	#N/A	#N/A
-3.7	GO:0007033	vacuole organization		-2.4	R-HSA-445355	Smooth Muscle Contraction							#N/A	#N/A	#N/A
-3.7	GO:0043277	apoptotic cell clearance		-2.4	GO:0009064	glutamine family amino acid metabolic process							apoptotic cell clearance	#N/A	#N/A
-3.7	GO:0006909	phagocytosis		-2.4	GO:0045429	positive regulation of nitric oxide biosynthetic process							phagocytosis	phagocytosis	0
-3.7	ko04142	Lysosome		-2.4	GO:1901998	toxin transport							Lysosome	#N/A	#N/A
-3.7	ko04520	Adherens junction		-2.4	R-HSA-111996	Ca-dependent events							#N/A	#N/A	#N/A
-3.7	GO:0006650	glycerophospholipid metabolic process		-2.4	GO:0061138	morphogenesis of a branching epithelium							#N/A	#N/A	#N/A
-3.7	R-HSA-75153	Apoptotic execution phase		-2.4	GO:1903320	regulation of protein modification by small protein conjugation or removal							#N/A	#N/A	#N/A
-3.7	GO:0030900	forebrain development		-2.4	GO:0045229	external encapsulating structure organization							#N/A	#N/A	#N/A
-3.7	R-HSA-9013408	RHOG GTPase cycle		-2.4	R-HSA-8950505	Gene and protein expression by JAK-STAT signaling after Interleukin-12 stimulation							#N/A	#N/A	#N/A
-3.7	ko05152	Tuberculosis		-2.4	GO:0140056	organelle localization by membrane tethering							Tuberculosis	#N/A	#N/A
-3.7	hsa04210	Apoptosis		-2.4	GO:0010833	telomere maintenance via telomere lengthening							Apoptosis	#N/A	#N/A
-3.7	GO:1903320	regulation of protein modification by small protein conjugation or removal		-2.4	M186	PID PDGFRB PATHWAY							regulation of protein modification by small protein conjugation or removal	#N/A	#N/A
-3.7	R-HSA-8854518	AURKA Activation by TPX2		-2.4	GO:0048144	fibroblast proliferation							#N/A	#N/A	#N/A
-3.7	GO:1903900	regulation of viral life cycle		-2.4	GO:0070588	calcium ion transmembrane transport							#N/A	#N/A	#N/A
-3.7	GO:1904872	regulation of telomerase RNA localization to Cajal body		-2.4	GO:0031098	stress-activated protein kinase signaling cascade							regulation of telomerase RNA localization to Cajal body	#N/A	#N/A
-3.7	GO:0051057	positive regulation of small GTPase mediated signal transduction		-2.4	GO:0048145	regulation of fibroblast proliferation							#N/A	#N/A	#N/A
-3.7	R-HSA-3928665	EPH-ephrin mediated repulsion of cells		-2.4	GO:0010563	negative regulation of phosphorus metabolic process							#N/A	#N/A	#N/A
-3.7	GO:0097237	cellular response to toxic substance		-2.4	GO:0032204	regulation of telomere maintenance							#N/A	#N/A	#N/A
-3.7	GO:0032456	endocytic recycling		-2.4	GO:0033044	regulation of chromosome organization							#N/A	#N/A	#N/A
-3.7	GO:0051346	negative regulation of hydrolase activity		-2.4	GO:0051817	modulation of process of other organism involved in symbiotic interaction							#N/A	#N/A	#N/A
-3.6	GO:0090685	RNA localization to nucleus		-2.4	GO:0000723	telomere maintenance							RNA localization to nucleus	#N/A	#N/A
-3.6	GO:0019932	second-messenger-mediated signaling		-2.4	GO:0031400	negative regulation of protein modification process							#N/A	#N/A	#N/A
-3.6	GO:2001235	positive regulation of apoptotic signaling pathway		-2.4	GO:0072524	pyridine-containing compound metabolic process							positive regulation of apoptotic signaling pathway	#N/A	#N/A
-3.6	GO:0043122	regulation of I-kappaB kinase/NF-kappaB signaling		-2.4	GO:0030198	extracellular matrix organization							#N/A	#N/A	#N/A
-3.6	GO:0009896	positive regulation of catabolic process		-2.4	ko05152	Tuberculosis							#N/A	#N/A	#N/A
-3.6	M286	PID TGFBR PATHWAY		-2.4	GO:0006661	phosphatidylinositol biosynthetic process							PID TGFBR PATHWAY	#N/A	#N/A
-3.6	GO:0090670	RNA localization to Cajal body		-2.4	GO:0051279	regulation of release of sequestered calcium ion into cytosol							RNA localization to Cajal body	#N/A	#N/A
-3.6	GO:0072348	sulfur compound transport		-2.4	GO:0007339	binding of sperm to zona pellucida							sulfur compound transport	#N/A	#N/A
-3.6	GO:1905005	regulation of epithelial to mesenchymal transition involved in endocardial cushion formation		-2.4	R-HSA-438064	Post NMDA receptor activation events							#N/A	#N/A	#N/A
-3.6	GO:0048812	neuron projection morphogenesis		-2.4	GO:0034248	regulation of cellular amide metabolic process							#N/A	#N/A	#N/A
-3.6	GO:0007409	axonogenesis		-2.4	GO:0007015	actin filament organization							#N/A	#N/A	#N/A
-3.6	R-HSA-381426	Regulation of Insulin-like Growth Factor (IGF) transport and uptake by Insulin-like Growth Factor Binding Proteins (IGFBPs)		-2.3	ko04144	Endocytosis							Regulation of Insulin-like Growth Factor (IGF) transport and uptake by Insulin-like Growth Factor Binding Proteins (IGFBPs)	#N/A	#N/A
-3.6	GO:0043009	chordate embryonic development		-2.3	GO:1901615	organic hydroxy compound metabolic process							#N/A	#N/A	#N/A
-3.6	GO:1903541	regulation of exosomal secretion		-2.3	R-HSA-1489509	DAG and IP3 signaling							#N/A	#N/A	#N/A
-3.6	GO:0007249	I-kappaB kinase/NF-kappaB signaling		-2.3	ko04962	Vasopressin-regulated water reabsorption							#N/A	#N/A	#N/A
-3.6	GO:0043087	regulation of GTPase activity		-2.3	GO:0009743	response to carbohydrate							#N/A	#N/A	#N/A
-3.6	GO:0090672	telomerase RNA localization		-2.3	M238	PID THROMBIN PAR1 PATHWAY							telomerase RNA localization	#N/A	#N/A
-3.6	R-HSA-4420097	VEGFA-VEGFR2 Pathway		-2.3	R-HSA-1640170	Cell Cycle							VEGFA-VEGFR2 Pathway	#N/A	#N/A
-3.6	R-HSA-8964038	LDL clearance		-2.3	GO:1901654	response to ketone							#N/A	#N/A	#N/A
-3.6	GO:0051651	maintenance of location in cell		-2.3	GO:0031952	regulation of protein autophosphorylation							maintenance of location in cell	#N/A	#N/A
-3.6	R-HSA-170834	Signaling by TGF-beta Receptor Complex		-2.3	hsa05020	Prion diseases							#N/A	#N/A	#N/A
-3.6	GO:0072526	pyridine-containing compound catabolic process		-2.3	M53	PID INTEGRIN3 PATHWAY							#N/A	#N/A	#N/A
-3.6	GO:0055007	cardiac muscle cell differentiation		-2.3	R-HSA-9658195	Leishmania infection							#N/A	#N/A	#N/A
-3.6	R-HSA-8963898	Plasma lipoprotein assembly		-2.3	GO:0010921	regulation of phosphatase activity							#N/A	#N/A	#N/A
-3.6	GO:0090671	telomerase RNA localization to Cajal body		-2.3	GO:0051924	regulation of calcium ion transport							telomerase RNA localization to Cajal body	#N/A	#N/A
-3.6	GO:0006898	receptor-mediated endocytosis		-2.3	GO:0042168	heme metabolic process							receptor-mediated endocytosis	#N/A	#N/A
-3.6	R-HSA-3304351	Signaling by TGF-beta Receptor Complex in Cancer		-2.3	GO:0010942	positive regulation of cell death							#N/A	#N/A	#N/A
-3.6	R-HSA-532668	N-glycan trimming in the ER and Calnexin/Calreticulin cycle		-2.3	GO:0042326	negative regulation of phosphorylation							#N/A	#N/A	#N/A
-3.5	GO:0006887	exocytosis		-2.3	R-HSA-202733	Cell surface interactions at the vascular wall							#N/A	#N/A	#N/A
-3.5	GO:0022618	ribonucleoprotein complex assembly		-2.3	WP5085	Vasopressin-regulated water reabsorption							ribonucleoprotein complex assembly	#N/A	#N/A
-3.5	M186	PID PDGFRB PATHWAY		-2.3	GO:0009167	purine ribonucleoside monophosphate metabolic process							PID PDGFRB PATHWAY	#N/A	#N/A
-3.5	GO:0001990	regulation of systemic arterial blood pressure by hormone		-2.3	GO:0070296	sarcoplasmic reticulum calcium ion transport							#N/A	#N/A	#N/A
-3.5	hsa05205	Proteoglycans in cancer		-2.3	GO:0007565	female pregnancy							#N/A	#N/A	#N/A
-3.5	GO:0015711	organic anion transport		-2.3	GO:0042440	pigment metabolic process							organic anion transport	#N/A	#N/A
-3.5	GO:0006661	phosphatidylinositol biosynthetic process		-2.3	GO:1901020	negative regulation of calcium ion transmembrane transporter activity							phosphatidylinositol biosynthetic process	#N/A	#N/A
-3.5	GO:0006621	protein retention in ER lumen		-2.3	GO:0071312	cellular response to alkaloid							#N/A	#N/A	#N/A
-3.5	GO:0050427	3'-phosphoadenosine 5'-phosphosulfate metabolic process		-2.3	R-HSA-9646399	Aggrephagy							3'-phosphoadenosine 5'-phosphosulfate metabolic process	#N/A	#N/A
-3.5	GO:1903844	regulation of cellular response to transforming growth factor beta stimulus		-2.3	GO:0036293	response to decreased oxygen levels							regulation of cellular response to transforming growth factor beta stimulus	#N/A	#N/A
-3.5	GO:0010631	epithelial cell migration		-2.3	GO:0030433	ubiquitin-dependent ERAD pathway							#N/A	#N/A	#N/A
-3.5	R-HSA-4420332	Defective B3GALT6 causes EDSP2 and SEMDJL1		-2.3	GO:0043065	positive regulation of apoptotic process							#N/A	#N/A	#N/A
-3.5	R-HSA-3560783	Defective B4GALT7 causes EDS, progeroid type		-2.3	GO:1904407	positive regulation of nitric oxide metabolic process							#N/A	#N/A	#N/A
-3.5	GO:0006611	protein export from nucleus		-2.3	GO:0001763	morphogenesis of a branching structure							protein export from nucleus	#N/A	#N/A
-3.5	GO:0030004	cellular monovalent inorganic cation homeostasis		-2.3	GO:0016601	Rac protein signal transduction							#N/A	#N/A	#N/A
-3.5	R-HSA-9679506	SARS-CoV Infections		-2.3	GO:0001508	action potential							SARS-CoV Infections	#N/A	#N/A
-3.5	GO:1902745	positive regulation of lamellipodium organization		-2.3	GO:1903522	regulation of blood circulation							#N/A	#N/A	#N/A
-3.5	GO:0034205	amyloid-beta formation		-2.3	GO:0022613	ribonucleoprotein complex biogenesis							#N/A	#N/A	#N/A
-3.5	R-HSA-3560801	Defective B3GAT3 causes JDSSDHD		-2.3	GO:0090317	negative regulation of intracellular protein transport							#N/A	#N/A	#N/A
-3.5	GO:0046128	purine ribonucleoside metabolic process		-2.3	GO:0007212	dopamine receptor signaling pathway							purine ribonucleoside metabolic process	#N/A	#N/A
-3.5	GO:0046486	glycerolipid metabolic process		-2.3	GO:0089718	amino acid import across plasma membrane							#N/A	#N/A	#N/A
-3.5	GO:0008654	phospholipid biosynthetic process		-2.3	hsa05152	Tuberculosis							#N/A	#N/A	#N/A
-3.5	GO:0034035	purine ribonucleoside bisphosphate metabolic process		-2.3	GO:0031347	regulation of defense response							purine ribonucleoside bisphosphate metabolic process	#N/A	#N/A
-3.5	GO:0035455	response to interferon-alpha		-2.3	GO:0051602	response to electrical stimulus							#N/A	#N/A	#N/A
-3.5	R-HSA-9639288	Amino acids regulate mTORC1		-2.3	GO:0060562	epithelial tube morphogenesis							Amino acids regulate mTORC1	#N/A	#N/A
-3.5	GO:0033619	membrane protein proteolysis		-2.2	GO:0006903	vesicle targeting							#N/A	#N/A	#N/A
-3.5	GO:0010762	regulation of fibroblast migration		-2.2	ko04961	Endocrine and other factor-regulated calcium reabsorption							#N/A	#N/A	#N/A
-3.5	GO:0048667	cell morphogenesis involved in neuron differentiation		-2.2	GO:0071616	acyl-CoA biosynthetic process							#N/A	#N/A	#N/A
-3.5	GO:0017015	regulation of transforming growth factor beta receptor signaling pathway		-2.2	GO:0032940	secretion by cell							regulation of transforming growth factor beta receptor signaling pathway	#N/A	#N/A
-3.5	hsa00510	N-Glycan biosynthesis		-2.2	GO:0046165	alcohol biosynthetic process							#N/A	#N/A	#N/A
-3.5	GO:0044262	cellular carbohydrate metabolic process		-2.2	R-HSA-190828	Gap junction trafficking							#N/A	#N/A	#N/A
-3.5	M99	PID TXA2PATHWAY		-2.2	GO:1903530	regulation of secretion by cell							#N/A	#N/A	#N/A
-3.5	R-HSA-556833	Metabolism of lipids		-2.2	GO:0019884	antigen processing and presentation of exogenous antigen							Metabolism of lipids	#N/A	#N/A
-3.5	R-HSA-432722	Golgi Associated Vesicle Biogenesis		-2.2	GO:0030036	actin cytoskeleton organization							Golgi Associated Vesicle Biogenesis	#N/A	#N/A
-3.4	hsa05166	HTLV-I infection		-2.2	GO:0001655	urogenital system development							#N/A	#N/A	#N/A
-3.4	GO:0090092	regulation of transmembrane receptor protein serine/threonine kinase signaling pathway		-2.2	GO:0043068	positive regulation of programmed cell death							regulation of transmembrane receptor protein serine/threonine kinase signaling pathway	#N/A	#N/A
-3.4	GO:0090132	epithelium migration		-2.2	GO:0009126	purine nucleoside monophosphate metabolic process							#N/A	#N/A	#N/A
-3.4	GO:0010632	regulation of epithelial cell migration		-2.2	ko05418	Fluid shear stress and atherosclerosis							#N/A	#N/A	#N/A
-3.4	GO:0072524	pyridine-containing compound metabolic process		-2.2	GO:0060348	bone development							pyridine-containing compound metabolic process	#N/A	#N/A
-3.4	GO:0090263	positive regulation of canonical Wnt signaling pathway		-2.2	GO:0046718	viral entry into host cell							#N/A	#N/A	#N/A
-3.4	GO:0031397	negative regulation of protein ubiquitination		-2.2	GO:0034763	negative regulation of transmembrane transport							#N/A	#N/A	#N/A
-3.4	R-HSA-2024096	HS-GAG degradation		-2.2	GO:0032355	response to estradiol							#N/A	#N/A	#N/A
-3.4	ko05166	HTLV-I infection		-2.2	GO:0015804	neutral amino acid transport							#N/A	#N/A	#N/A
-3.4	R-HSA-380270	Recruitment of mitotic centrosome proteins and complexes		-2.2	WP5083	Neuroinflammation and glutamatergic signaling							#N/A	#N/A	#N/A
-3.4	GO:0052548	regulation of endopeptidase activity		-2.2	GO:0007568	aging							#N/A	#N/A	#N/A
-3.4	GO:0036503	ERAD pathway		-2.2	GO:0042110	T cell activation							#N/A	#N/A	#N/A
-3.4	GO:0009792	embryo development ending in birth or egg hatching		-2.2	GO:0046677	response to antibiotic							#N/A	#N/A	#N/A
-3.4	GO:0071826	ribonucleoprotein complex subunit organization		-2.2	GO:0035036	sperm-egg recognition							ribonucleoprotein complex subunit organization	#N/A	#N/A
-3.4	GO:0090150	establishment of protein localization to membrane		-2.2	GO:0032309	icosanoid secretion							#N/A	#N/A	#N/A
-3.4	GO:1901654	response to ketone		-2.2	hsa04144	Endocytosis							response to ketone	#N/A	#N/A
-3.4	GO:0007420	brain development		-2.2	GO:0097553	calcium ion transmembrane import into cytosol							#N/A	#N/A	#N/A
-3.4	GO:0030038	contractile actin filament bundle assembly		-2.2	GO:0032924	activin receptor signaling pathway							#N/A	#N/A	#N/A
-3.4	R-HSA-1852241	Organelle biogenesis and maintenance		-2.2	GO:0072583	clathrin-dependent endocytosis							#N/A	#N/A	#N/A
-3.4	GO:0050792	regulation of viral process		-2.2	M142	PID AJDISS 2PATHWAY							#N/A	#N/A	#N/A
-3.4	hsa04520	Adherens junction		-2.2	R-HSA-437239	Recycling pathway of L1							#N/A	#N/A	#N/A
-3.4	hsa04142	Lysosome		-2.2	R-HSA-1257604	PIP3 activates AKT signaling							Lysosome	#N/A	#N/A
-3.4	GO:0071887	leukocyte apoptotic process		-2.2	ko01212	Fatty acid metabolism							#N/A	#N/A	#N/A
-3.4	R-HSA-5696394	DNA Damage Recognition in GG-NER		-2.2	GO:0030029	actin filament-based process							#N/A	#N/A	#N/A
-3.4	hsa05152	Tuberculosis		-2.2	GO:0019216	regulation of lipid metabolic process							Tuberculosis	#N/A	#N/A
-3.4	GO:0006882	cellular zinc ion homeostasis		-2.2	GO:0051348	negative regulation of transferase activity							cellular zinc ion homeostasis	#N/A	#N/A
-3.4	GO:0043149	stress fiber assembly		-2.2	GO:0060606	tube closure							#N/A	#N/A	#N/A
-3.4	GO:0034284	response to monosaccharide		-2.2	GO:0007009	plasma membrane organization							response to monosaccharide	#N/A	#N/A
-3.4	GO:1903522	regulation of blood circulation		-2.2	R-HSA-9020591	Interleukin-12 signaling							regulation of blood circulation	#N/A	#N/A
-3.4	GO:0031532	actin cytoskeleton reorganization		-2.2	GO:0035384	thioester biosynthetic process							#N/A	#N/A	#N/A
-3.4	GO:0030512	negative regulation of transforming growth factor beta receptor signaling pathway		-2.2	hsa01212	Fatty acid metabolism							negative regulation of transforming growth factor beta receptor signaling pathway	#N/A	#N/A
-3.4	R-HSA-380287	Centrosome maturation		-2.2	ko05203	Viral carcinogenesis							#N/A	#N/A	#N/A
-3.4	R-HSA-111465	Apoptotic cleavage of cellular proteins		-2.2	GO:0048284	organelle fusion							#N/A	#N/A	#N/A
-3.4	R-HSA-194138	Signaling by VEGF		-2.2	R-HSA-8856828	Clathrin-mediated endocytosis							#N/A	#N/A	#N/A
-3.3	WP100	Glutathione metabolism		-2.2	GO:0048545	response to steroid hormone							#N/A	#N/A	#N/A
-3.3	ko05210	Colorectal cancer		-2.2	GO:0097581	lamellipodium organization							#N/A	#N/A	#N/A
-3.3	R-HSA-9013420	RHOU GTPase cycle		-2.2	GO:0046031	ADP metabolic process							#N/A	#N/A	#N/A
-3.3	GO:0001701	in utero embryonic development		-2.2	WP3925	Amino acid metabolism							#N/A	#N/A	#N/A
-3.3	GO:2000058	regulation of ubiquitin-dependent protein catabolic process		-2.2	GO:0001843	neural tube closure							#N/A	#N/A	#N/A
-3.3	GO:0043101	purine-containing compound salvage		-2.1	GO:0044409	entry into host							#N/A	#N/A	#N/A
-3.3	R-HSA-8875878	MET promotes cell motility		-2.1	GO:1903531	negative regulation of secretion by cell							#N/A	#N/A	#N/A
-3.3	R-HSA-8875656	MET receptor recycling		-2.1	R-HSA-9013423	RAC3 GTPase cycle							#N/A	#N/A	#N/A
-3.3	GO:0072522	purine-containing compound biosynthetic process		-2.1	R-HSA-157858	Gap junction trafficking and regulation							purine-containing compound biosynthetic process	#N/A	#N/A
-3.3	GO:0031647	regulation of protein stability		-2.1	GO:1904064	positive regulation of cation transmembrane transport							regulation of protein stability	#N/A	#N/A
-3.3	R-HSA-983231	Factors involved in megakaryocyte development and platelet production		-2.1	R-HSA-112043	PLC beta mediated events							#N/A	#N/A	#N/A
-3.3	GO:0006937	regulation of muscle contraction		-2.1	GO:1905039	carboxylic acid transmembrane transport							#N/A	#N/A	#N/A
-3.3	R-HSA-445355	Smooth Muscle Contraction		-2.1	GO:0002573	myeloid leukocyte differentiation							Smooth Muscle Contraction	#N/A	#N/A
-3.3	hsa04310	Wnt signaling pathway		-2.1	GO:0043648	dicarboxylic acid metabolic process							#N/A	#N/A	#N/A
-3.3	R-HSA-397014	Muscle contraction		-2.1	R-HSA-4420097	VEGFA-VEGFR2 Pathway							#N/A	#N/A	#N/A
-3.3	GO:0030433	ubiquitin-dependent ERAD pathway		-2.1	R-HSA-442755	Activation of NMDA receptors and postsynaptic events							ubiquitin-dependent ERAD pathway	#N/A	#N/A
-3.3	WP306	Focal adhesion		-2.1	R-HSA-381038	XBP1(S) activates chaperone genes							#N/A	#N/A	#N/A
-3.3	GO:0030501	positive regulation of bone mineralization		-2.1	GO:1902105	regulation of leukocyte differentiation							#N/A	#N/A	#N/A
-3.3	GO:0030865	cortical cytoskeleton organization		-2.1	GO:0016032	viral process							#N/A	#N/A	#N/A
-3.3	GO:0018279	protein N-linked glycosylation via asparagine		-2.1	WP4658	Small cell lung cancer							#N/A	#N/A	#N/A
-3.3	GO:0120031	plasma membrane bounded cell projection assembly		-2.1	GO:0010212	response to ionizing radiation							#N/A	#N/A	#N/A
-3.3	GO:2000241	regulation of reproductive process		-2.1	GO:1903825	organic acid transmembrane transport							#N/A	#N/A	#N/A
-3.3	GO:0033157	regulation of intracellular protein transport		-2.1	ko04070	Phosphatidylinositol signaling system							regulation of intracellular protein transport	regulation of intracellular protein transport	0
-3.3	GO:0009408	response to heat		-2.1	GO:0006165	nucleoside diphosphate phosphorylation							#N/A	#N/A	#N/A
-3.3	R-HSA-1474244	Extracellular matrix organization		-2.1	GO:0006469	negative regulation of protein kinase activity							extracellular matrix organization	Extracellular matrix organization	0
-3.3	GO:0031032	actomyosin structure organization		-2.1	hsa04962	Vasopressin-regulated water reabsorption							#N/A	#N/A	#N/A
-3.3	GO:0030855	epithelial cell differentiation		-2.1	GO:0070482	response to oxygen levels							#N/A	#N/A	#N/A
-3.3	GO:0055069	zinc ion homeostasis		-2.1	GO:0008360	regulation of cell shape							zinc ion homeostasis	#N/A	#N/A
-3.3	ko05203	Viral carcinogenesis		-2.1	GO:0003333	amino acid transmembrane transport							Viral carcinogenesis	#N/A	#N/A
-3.3	ko04510	Focal adhesion		-2.1	GO:0072330	monocarboxylic acid biosynthetic process							#N/A	#N/A	#N/A
-3.3	GO:0000255	allantoin metabolic process		-2.1	hsa05418	Fluid shear stress and atherosclerosis							#N/A	#N/A	#N/A
-3.2	GO:0035457	cellular response to interferon-alpha		-2.1	GO:0035148	tube formation							#N/A	#N/A	#N/A
-3.2	GO:0042455	ribonucleoside biosynthetic process		-2.1	R-HSA-5619102	SLC transporter disorders							#N/A	#N/A	#N/A
-3.2	GO:0051602	response to electrical stimulus		-2.1	GO:0008016	regulation of heart contraction							response to electrical stimulus	#N/A	#N/A
-3.2	ko04924	Renin secretion		-2.1	hsa05222	Small cell lung cancer							#N/A	#N/A	#N/A
-3.2	R-HSA-449836	Other interleukin signaling		-2.1	GO:0097028	dendritic cell differentiation							#N/A	#N/A	#N/A
-3.2	GO:0006487	protein N-linked glycosylation		-2.1	GO:0043277	apoptotic cell clearance							#N/A	#N/A	#N/A
-3.2	R-HSA-9013404	RAC2 GTPase cycle		-2.1	hsa04961	Endocrine and other factor-regulated calcium reabsorption							#N/A	#N/A	#N/A
-3.2	GO:0033574	response to testosterone		-2.1	R-HSA-381070	IRE1alpha activates chaperones							#N/A	#N/A	#N/A
-3.2	GO:0060606	tube closure		-2.1	GO:0051480	regulation of cytosolic calcium ion concentration							tube closure	#N/A	#N/A
-3.2	GO:0032496	response to lipopolysaccharide		-2.1	GO:0098754	detoxification							#N/A	#N/A	#N/A
-3.2	GO:0060159	regulation of dopamine receptor signaling pathway		-2.1	GO:0006778	porphyrin-containing compound metabolic process							#N/A	#N/A	#N/A
-3.2	GO:0009169	purine ribonucleoside monophosphate catabolic process		-2.1	WP536	Calcium regulation in cardiac cells							#N/A	#N/A	#N/A
-3.2	R-HSA-2173782	Binding and Uptake of Ligands by Scavenger Receptors		-2.1	GO:0071357	cellular response to type I interferon							Binding and Uptake of Ligands by Scavenger Receptors	#N/A	#N/A
-3.2	GO:0042451	purine nucleoside biosynthetic process		-2.1	GO:0060337	type I interferon signaling pathway							#N/A	#N/A	#N/A
-3.2	GO:0046129	purine ribonucleoside biosynthetic process		-2.1	R-HSA-6811436	COPI-independent Golgi-to-ER retrograde traffic							#N/A	#N/A	#N/A
-3.2	R-HSA-983170	Antigen Presentation: Folding, assembly and peptide loading of class I MHC		-2.1	GO:0014020	primary neural tube formation							#N/A	#N/A	#N/A
-3.2	R-HSA-2565942	Regulation of PLK1 Activity at G2/M Transition		-2.1	GO:0008585	female gonad development							#N/A	#N/A	#N/A
-3.2	WP4263	Pancreatic adenocarcinoma pathway		-2.1	GO:1903131	mononuclear cell differentiation							#N/A	#N/A	#N/A
-3.2	GO:1901699	cellular response to nitrogen compound		-2.1	hsa05203	Viral carcinogenesis							cellular response to nitrogen compound	#N/A	#N/A
-3.2	GO:0032535	regulation of cellular component size		-2.1	WP2806	Complement system							#N/A	#N/A	#N/A
-3.2	GO:0018196	peptidyl-asparagine modification		-2.1	GO:0001933	negative regulation of protein phosphorylation							#N/A	#N/A	#N/A
-3.2	ko04514	Cell adhesion molecules (CAMs)		-2.1	GO:0002762	negative regulation of myeloid leukocyte differentiation							#N/A	#N/A	#N/A
-3.2	GO:0006940	regulation of smooth muscle contraction		-2.1	GO:1902930	regulation of alcohol biosynthetic process							#N/A	#N/A	#N/A
-3.2	R-HSA-8875555	MET activates RAP1 and RAC1		-2	GO:0002262	myeloid cell homeostasis							#N/A	#N/A	#N/A
-3.2	GO:0001843	neural tube closure		-2	GO:0043090	amino acid import							neural tube closure	#N/A	#N/A
-3.2	GO:0043279	response to alkaloid		-2	R-HSA-9679506	SARS-CoV Infections							#N/A	#N/A	#N/A
-3.2	GO:0062042	regulation of cardiac epithelial to mesenchymal transition		-2	WP289	Myometrial relaxation and contraction pathways							#N/A	#N/A	#N/A
-3.2	GO:0048011	neurotrophin TRK receptor signaling pathway		-2	GO:0010522	regulation of calcium ion transport into cytosol							#N/A	#N/A	#N/A
-3.2	M238	PID THROMBIN PAR1 PATHWAY		-2	GO:0046939	nucleotide phosphorylation							PID THROMBIN PAR1 PATHWAY	#N/A	#N/A
-3.2	GO:0045324	late endosome to vacuole transport		-2	R-HSA-9013405	RHOD GTPase cycle							#N/A	#N/A	#N/A
-3.2	GO:0009268	response to pH		-2	GO:0001841	neural tube formation							#N/A	#N/A	#N/A
-3.2	GO:0051348	negative regulation of transferase activity		-2	GO:0051438	regulation of ubiquitin-protein transferase activity							negative regulation of transferase activity	#N/A	#N/A
-3.2	GO:0051962	positive regulation of nervous system development		-2	GO:0032200	telomere organization							#N/A	#N/A	#N/A
-3.2	GO:0045773	positive regulation of axon extension		-2	GO:0071715	icosanoid transport							#N/A	#N/A	#N/A
-3.1	GO:0110053	regulation of actin filament organization		-2	GO:0060350	endochondral bone morphogenesis							#N/A	#N/A	#N/A
-3.1	GO:0014706	striated muscle tissue development		-2	GO:0044706	multi-multicellular organism process							#N/A	#N/A	#N/A
-3.1	R-HSA-6811438	Intra-Golgi traffic		-2	GO:0046545	development of primary female sexual characteristics							#N/A	#N/A	#N/A
-3.1	GO:1902186	regulation of viral release from host cell		-2	GO:0045785	positive regulation of cell adhesion							#N/A	#N/A	#N/A
-3.1	GO:0006814	sodium ion transport
-3.1	GO:0031331	positive regulation of cellular catabolic process
-3.1	R-HSA-975634	Retinoid metabolism and transport
-3.1	R-HSA-174403	Glutathione synthesis and recycling
-3.1	GO:0006816	calcium ion transport
-3.1	GO:0051480	regulation of cytosolic calcium ion concentration
-3.1	GO:0097190	apoptotic signaling pathway
-3.1	GO:0046849	bone remodeling
-3.1	GO:0072683	T cell extravasation
-3.1	GO:0009128	purine nucleoside monophosphate catabolic process
-3.1	GO:0031346	positive regulation of cell projection organization
-3.1	GO:0070588	calcium ion transmembrane transport
-3.1	GO:0019229	regulation of vasoconstriction
-3.1	GO:0097178	ruffle assembly
-3.1	GO:0030282	bone mineralization
-3.1	hsa05203	Viral carcinogenesis
-3.1	GO:0007169	transmembrane receptor protein tyrosine kinase signaling pathway
-3.1	GO:0042278	purine nucleoside metabolic process
-3.1	GO:0050808	synapse organization
-3.1	GO:0009991	response to extracellular stimulus
-3.1	GO:0043491	protein kinase B signaling
-3.1	GO:0014829	vascular associated smooth muscle contraction
-3.1	CORUM:727	CSA complex
-3.1	GO:0040013	negative regulation of locomotion
-3.1	GO:0034498	early endosome to Golgi transport
-3.1	GO:0006109	regulation of carbohydrate metabolic process
-3.1	WP51	Regulation of actin cytoskeleton
-3.1	GO:1903828	negative regulation of cellular protein localization
-3.1	R-HSA-1971475	A tetrasaccharide linker sequence is required for GAG synthesis
-3.1	M71	PID ILK PATHWAY
-3.1	GO:0051046	regulation of secretion
-3.1	GO:0002685	regulation of leukocyte migration
-3.1	CORUM:726	DDB2 complex
-3.1	GO:0052547	regulation of peptidase activity
-3.1	GO:0009266	response to temperature stimulus
-3	GO:0071417	cellular response to organonitrogen compound
-3	GO:0003073	regulation of systemic arterial blood pressure
-3	GO:1902414	protein localization to cell junction
-3	GO:2000146	negative regulation of cell motility
-3	WP702	Metapathway biotransformation Phase I and II
-3	GO:0021537	telencephalon development
-3	GO:0014020	primary neural tube formation
-3	GO:0050804	modulation of chemical synaptic transmission
-3	GO:0007338	single fertilization
-3	GO:0043114	regulation of vascular permeability
-3	GO:0031667	response to nutrient levels
-3	GO:0001885	endothelial cell development
-3	GO:0030516	regulation of axon extension
-3	GO:0051896	regulation of protein kinase B signaling
-3	GO:0060491	regulation of cell projection assembly
-3	ko00562	Inositol phosphate metabolism
-3	hsa05416	Viral myocarditis
-3	GO:0019080	viral gene expression
-3	GO:0001974	blood vessel remodeling
-3	GO:0031400	negative regulation of protein modification process
-3	GO:1903321	negative regulation of protein modification by small protein conjugation or removal
-3	M33	PID GLYPICAN 1PATHWAY
-3	WP4313	Ferroptosis
-3	hsa04514	Cell adhesion molecules (CAMs)
-3	GO:0006509	membrane protein ectodomain proteolysis
-3	GO:0042982	amyloid precursor protein metabolic process
-3	WP4856	Intracellular trafficking proteins involved in CMT neuropathy
-3	GO:0051146	striated muscle cell differentiation
-3	GO:0002237	response to molecule of bacterial origin
-3	hsa04510	Focal adhesion
-3	GO:0006829	zinc ion transport
-3	WP4532	Intraflagellar transport proteins binding to dynein
-3	GO:0009743	response to carbohydrate
-3	R-HSA-3000170	Syndecan interactions
-3	hsa05132	Salmonella infection
-2.9	WP4216	Chromosomal and microsatellite instability in colorectal cancer
-2.9	GO:0015804	neutral amino acid transport
-2.9	R-HSA-9694635	Translation of Structural Proteins
-2.9	GO:2001238	positive regulation of extrinsic apoptotic signaling pathway
-2.9	GO:0006047	UDP-N-acetylglucosamine metabolic process
-2.9	hsa04024	cAMP signaling pathway
-2.9	CORUM:6671	PI4K2A-WASH complex
-2.9	ko00510	N-Glycan biosynthesis
-2.9	CORUM:728	CSA-POLIIa complex
-2.9	GO:0097028	dendritic cell differentiation
-2.9	GO:0042110	T cell activation
-2.9	GO:0099177	regulation of trans-synaptic signaling
-2.9	R-HSA-381038	XBP1(S) activates chaperone genes
-2.9	GO:0033628	regulation of cell adhesion mediated by integrin
-2.9	ko04070	Phosphatidylinositol signaling system
-2.9	GO:0001764	neuron migration
-2.9	WP2873	Aryl hydrocarbon receptor pathway
-2.9	GO:0045936	negative regulation of phosphate metabolic process
-2.9	R-HSA-8863795	Downregulation of ERBB2 signaling
-2.9	GO:0044764	multi-organism cellular process
-2.9	GO:0010563	negative regulation of phosphorus metabolic process
-2.9	R-HSA-196854	Metabolism of vitamins and cofactors
-2.9	GO:0060537	muscle tissue development
-2.9	GO:0051271	negative regulation of cellular component movement
-2.9	R-HSA-177504	Retrograde neurotrophin signalling
-2.9	GO:0009566	fertilization
-2.9	GO:0080171	lytic vacuole organization
-2.9	R-HSA-9694516	SARS-CoV-2 Infection
-2.9	hsa04924	Renin secretion
-2.9	GO:0035437	maintenance of protein localization in endoplasmic reticulum
-2.9	WP4971	Phosphoinositides metabolism
-2.9	GO:0050848	regulation of calcium-mediated signaling
-2.9	GO:0043903	regulation of biological process involved in symbiotic interaction
-2.9	GO:0050920	regulation of chemotaxis
-2.9	GO:0035051	cardiocyte differentiation
-2.9	GO:0030111	regulation of Wnt signaling pathway
-2.9	M160	PID AVB3 INTEGRIN PATHWAY
-2.9	GO:1902107	positive regulation of leukocyte differentiation
-2.9	GO:0007040	lysosome organization
-2.9	GO:1903530	regulation of secretion by cell
-2.9	GO:0051924	regulation of calcium ion transport
-2.9	R-HSA-112316	Neuronal System
-2.9	GO:0070169	positive regulation of biomineral tissue development
-2.9	GO:0110151	positive regulation of biomineralization
-2.9	GO:1903708	positive regulation of hemopoiesis
-2.9	GO:0045778	positive regulation of ossification
-2.9	GO:0043547	positive regulation of GTPase activity
-2.8	GO:0065005	protein-lipid complex assembly
-2.8	GO:0098869	cellular oxidant detoxification
-2.8	GO:0031100	animal organ regeneration
-2.8	hsa04978	Mineral absorption
-2.8	GO:0048545	response to steroid hormone
-2.8	GO:0051453	regulation of intracellular pH
-2.8	ko04978	Mineral absorption
-2.8	GO:0009163	nucleoside biosynthetic process
-2.8	GO:0031099	regeneration
-2.8	M50	PID PTP1B PATHWAY
-2.8	M72	PID NECTIN PATHWAY
-2.8	GO:0034404	nucleobase-containing small molecule biosynthetic process
-2.8	GO:0006890	retrograde vesicle-mediated transport, Golgi to endoplasmic reticulum
-2.8	GO:0007568	aging
-2.8	GO:0032328	alanine transport
-2.8	GO:0071356	cellular response to tumor necrosis factor
-2.8	ko04612	Antigen processing and presentation
-2.8	GO:0010763	positive regulation of fibroblast migration
-2.8	GO:0007411	axon guidance
-2.8	GO:0060070	canonical Wnt signaling pathway
-2.8	M76	PID P38 ALPHA BETA PATHWAY
-2.8	GO:0032509	endosome transport via multivesicular body sorting pathway
-2.8	R-HSA-9006936	Signaling by TGFB family members
-2.8	R-HSA-166520	Signaling by NTRKs
-2.8	ko05100	Bacterial invasion of epithelial cells
-2.8	ko04024	cAMP signaling pathway
-2.8	WP4239	Epithelial to mesenchymal transition in colorectal cancer
-2.8	hsa04070	Phosphatidylinositol signaling system
-2.8	GO:0062197	cellular response to chemical stress
-2.8	GO:0045987	positive regulation of smooth muscle contraction
-2.8	R-HSA-381070	IRE1alpha activates chaperones
-2.8	GO:0040008	regulation of growth
-2.8	WP366	TGF-beta signaling pathway
-2.8	GO:0009158	ribonucleoside monophosphate catabolic process
-2.8	hsa00562	Inositol phosphate metabolism
-2.8	WP2267	Synaptic vesicle pathway
-2.8	GO:0001841	neural tube formation
-2.8	GO:0090101	negative regulation of transmembrane receptor protein serine/threonine kinase signaling pathway
-2.8	GO:0007162	negative regulation of cell adhesion
-2.8	GO:0007565	female pregnancy
-2.8	GO:0007566	embryo implantation
-2.8	GO:0006486	protein glycosylation
-2.8	GO:0043413	macromolecule glycosylation
-2.8	GO:0097485	neuron projection guidance
-2.7	GO:0019081	viral translation
-2.7	R-HSA-8964043	Plasma lipoprotein clearance
-2.7	GO:1903533	regulation of protein targeting
-2.7	M275	PID ALPHA SYNUCLEIN PATHWAY
-2.7	GO:1900027	regulation of ruffle assembly
-2.7	GO:0071868	cellular response to monoamine stimulus
-2.7	ko04530	Tight junction
-2.7	R-HSA-5694530	Cargo concentration in the ER
-2.7	GO:0034656	nucleobase-containing small molecule catabolic process
-2.7	GO:0007229	integrin-mediated signaling pathway
-2.7	GO:0006750	glutathione biosynthetic process
-2.7	GO:0042692	muscle cell differentiation
-2.7	GO:1902991	regulation of amyloid precursor protein catabolic process
-2.7	GO:1901163	regulation of trophoblast cell migration
-2.7	GO:0030641	regulation of cellular pH
-2.7	GO:0140029	exocytic process
-2.7	GO:0098969	neurotransmitter receptor transport to postsynaptic membrane
-2.7	GO:0032434	regulation of proteasomal ubiquitin-dependent protein catabolic process
-2.7	GO:0090287	regulation of cellular response to growth factor stimulus
-2.7	WP4786	Type I collagen synthesis in the context of osteogenesis imperfecta
-2.7	GO:0071870	cellular response to catecholamine stimulus
-2.7	R-HSA-205043	NRIF signals cell death from the nucleus
-2.7	R-HSA-9013405	RHOD GTPase cycle
-2.7	M277	PID INTEGRIN A4B1 PATHWAY
-2.7	GO:1902743	regulation of lamellipodium organization
-2.7	GO:0019835	cytolysis
-2.7	WP4838	Regucalcin in proximal tubule epithelial kidney cells
-2.7	ko03013	RNA transport
-2.7	GO:0001991	regulation of systemic arterial blood pressure by circulatory renin-angiotensin
-2.7	GO:0048589	developmental growth
-2.7	GO:0060326	cell chemotaxis
-2.7	GO:0046942	carboxylic acid transport
-2.7	GO:1902903	regulation of supramolecular fiber organization
-2.7	GO:0048872	homeostasis of number of cells
-2.7	R-HSA-1638091	Heparan sulfate/heparin (HS-GAG) metabolism
-2.7	GO:0030336	negative regulation of cell migration
-2.7	GO:0019722	calcium-mediated signaling
-2.7	GO:0021543	pallium development
-2.7	R-HSA-917729	Endosomal Sorting Complex Required For Transport (ESCRT)
-2.7	GO:0000226	microtubule cytoskeleton organization
-2.7	GO:0042326	negative regulation of phosphorylation
-2.7	GO:0035435	phosphate ion transmembrane transport
-2.7	M66	PID MYC ACTIV PATHWAY
-2.7	R-HSA-1251985	Nuclear signaling by ERBB4
-2.7	GO:0022613	ribonucleoprotein complex biogenesis
-2.6	GO:1901214	regulation of neuron death
-2.6	GO:1903829	positive regulation of cellular protein localization
-2.6	GO:0034341	response to interferon-gamma
-2.6	M177	PID EPHA FWDPATHWAY
-2.6	GO:0032787	monocarboxylic acid metabolic process
-2.6	GO:0046855	inositol phosphate dephosphorylation
-2.6	GO:0010634	positive regulation of epithelial cell migration
-2.6	GO:0071496	cellular response to external stimulus
-2.6	GO:2001233	regulation of apoptotic signaling pathway
-2.6	GO:0002683	negative regulation of immune system process
-2.6	GO:0009100	glycoprotein metabolic process
-2.6	GO:0009101	glycoprotein biosynthetic process
-2.6	GO:0090083	regulation of inclusion body assembly
-2.6	GO:0006826	iron ion transport
-2.6	hsa05220	Chronic myeloid leukemia
-2.6	WP5083	Neuroinflammation and glutamatergic signaling
-2.6	GO:0007204	positive regulation of cytosolic calcium ion concentration
-2.6	hsa05212	Pancreatic cancer
-2.6	GO:0003158	endothelium development
-2.6	R-HSA-5578775	Ion homeostasis
-2.6	GO:0009119	ribonucleoside metabolic process
-2.6	GO:0050921	positive regulation of chemotaxis
-2.6	GO:0070085	glycosylation
-2.6	GO:0035891	exit from host cell
-2.6	R-HSA-435354	Zinc transporters
-2.6	GO:0061450	trophoblast cell migration
-2.6	ko05410	Hypertrophic cardiomyopathy (HCM)
-2.6	GO:1904951	positive regulation of establishment of protein localization
-2.6	GO:0019076	viral release from host cell
-2.6	R-HSA-180292	GAB1 signalosome
-2.6	GO:0034349	glial cell apoptotic process
-2.6	hsa05161	Hepatitis B
-2.6	GO:0071869	response to catecholamine
-2.6	GO:0031333	negative regulation of protein-containing complex assembly
-2.6	GO:0046474	glycerophospholipid biosynthetic process
-2.6	GO:0035890	exit from host
-2.6	GO:0051656	establishment of organelle localization
-2.6	GO:0036035	osteoclast development
-2.6	GO:0061061	muscle structure development
-2.6	R-HSA-5218859	Regulated Necrosis
-2.6	GO:1903540	establishment of protein localization to postsynaptic membrane
-2.6	WP313	Hepatocyte growth factor receptor signaling
-2.6	hsa04612	Antigen processing and presentation
-2.6	GO:0019221	cytokine-mediated signaling pathway
-2.6	GO:0032387	negative regulation of intracellular transport
-2.6	GO:0071867	response to monoamine
-2.6	GO:0003007	heart morphogenesis
-2.6	GO:0061387	regulation of extent of cell growth
-2.6	GO:0007584	response to nutrient
-2.6	GO:0000165	MAPK cascade
-2.5	GO:0021987	cerebral cortex development
-2.5	GO:0030100	regulation of endocytosis
-2.5	hsa05410	Hypertrophic cardiomyopathy (HCM)
-2.5	hsa05100	Bacterial invasion of epithelial cells
-2.5	GO:0097193	intrinsic apoptotic signaling pathway
-2.5	GO:0009125	nucleoside monophosphate catabolic process
-2.5	GO:0046838	phosphorylated carbohydrate dephosphorylation
-2.5	GO:1901550	regulation of endothelial cell development
-2.5	GO:0010950	positive regulation of endopeptidase activity
-2.5	GO:0090257	regulation of muscle system process
-2.5	hsa04530	Tight junction
-2.5	GO:0045947	negative regulation of translational initiation
-2.5	GO:0033866	nucleoside bisphosphate biosynthetic process
-2.5	GO:0009615	response to virus
-2.5	R-HSA-3299685	Detoxification of Reactive Oxygen Species
-2.5	GO:2000641	regulation of early endosome to late endosome transport
-2.5	GO:0046916	cellular transition metal ion homeostasis
-2.5	R-HSA-8856828	Clathrin-mediated endocytosis
-2.5	GO:0070997	neuron death
-2.5	ko05132	Salmonella infection
-2.5	GO:0038179	neurotrophin signaling pathway
-2.5	GO:1903008	organelle disassembly
-2.5	GO:0003198	epithelial to mesenchymal transition involved in endocardial cushion formation
-2.5	GO:0062237	protein localization to postsynapse
-2.5	R-HSA-9664417	Leishmania phagocytosis
-2.5	GO:0006991	response to sterol depletion
-2.5	R-HSA-187037	Signaling by NTRK1 (TRKA)
-2.5	GO:0050803	regulation of synapse structure or activity
-2.5	GO:0071675	regulation of mononuclear cell migration
-2.5	WP4659	Gastrin signaling pathway
-2.5	GO:0003015	heart process
-2.5	GO:0034030	ribonucleoside bisphosphate biosynthetic process
-2.5	GO:0035148	tube formation
-2.5	GO:1903510	mucopolysaccharide metabolic process
-2.5	WP4205	MET in type 1 papillary renal cell carcinoma
-2.5	GO:0071346	cellular response to interferon-gamma
-2.5	GO:0019184	nonribosomal peptide biosynthetic process
-2.5	R-HSA-9664422	FCGR3A-mediated phagocytosis
-2.5	M281	PID FAK PATHWAY
-2.5	GO:0007039	protein catabolic process in the vacuole
-2.5	GO:0008610	lipid biosynthetic process
-2.5	GO:1902115	regulation of organelle assembly
-2.5	GO:0034033	purine nucleoside bisphosphate biosynthetic process
-2.5	GO:0010959	regulation of metal ion transport
-2.5	GO:0036499	PERK-mediated unfolded protein response
-2.5	GO:0010232	vascular transport
-2.5	GO:0034599	cellular response to oxidative stress
-2.5	GO:0120032	regulation of plasma membrane bounded cell projection assembly
-2.5	R-HSA-9664407	Parasite infection
-2.5	GO:0009225	nucleotide-sugar metabolic process
-2.5	R-HSA-425366	Transport of bile salts and organic acids, metal ions and amine compounds
-2.5	GO:0016082	synaptic vesicle priming
-2.5	GO:0060828	regulation of canonical Wnt signaling pathway
-2.5	GO:0008361	regulation of cell size
-2.5	GO:1903539	protein localization to postsynaptic membrane
-2.5	GO:0061138	morphogenesis of a branching epithelium
-2.5	GO:0030203	glycosaminoglycan metabolic process
-2.5	GO:0150104	transport across blood-brain barrier
-2.5	GO:0035725	sodium ion transmembrane transport
-2.5	GO:1901659	glycosyl compound biosynthetic process
-2.5	WP4784	Proteoglycan biosynthesis
-2.5	R-HSA-3000171	Non-integrin membrane-ECM interactions
-2.5	GO:0071545	inositol phosphate catabolic process
-2.5	GO:1903140	regulation of establishment of endothelial barrier
-2.5	GO:0055013	cardiac muscle cell development
-2.5	hsa03013	RNA transport
-2.5	GO:0071985	multivesicular body sorting pathway
-2.5	GO:0043269	regulation of ion transport
-2.4	ko04137	Mitophagy - animal
-2.4	GO:0045022	early endosome to late endosome transport
-2.4	GO:1903351	cellular response to dopamine
-2.4	GO:0080135	regulation of cellular response to stress
-2.4	GO:1903350	response to dopamine
-2.4	GO:0071478	cellular response to radiation
-2.4	GO:0045777	positive regulation of blood pressure
-2.4	WP4549	Fragile X syndrome
-2.4	M82	PID RET PATHWAY
-2.4	GO:0044706	multi-multicellular organism process
-2.4	GO:1903078	positive regulation of protein localization to plasma membrane
-2.4	GO:0009746	response to hexose
-2.4	GO:0031345	negative regulation of cell projection organization
-2.4	GO:0097191	extrinsic apoptotic signaling pathway
-2.4	GO:0099072	regulation of postsynaptic membrane neurotransmitter receptor levels
-2.4	ko05323	Rheumatoid arthritis
-2.4	GO:0051208	sequestering of calcium ion
-2.4	GO:0030832	regulation of actin filament length
-2.4	GO:0070374	positive regulation of ERK1 and ERK2 cascade
-2.4	hsa04350	TGF-beta signaling pathway
-2.4	GO:0051897	positive regulation of protein kinase B signaling
-2.4	WP4666	Hepatitis B infection
-2.4	GO:0099536	synaptic signaling
-2.4	GO:0022612	gland morphogenesis
-2.4	ko04216	Ferroptosis
-2.4	M62	PID EPHB FWD PATHWAY
-2.4	GO:0030866	cortical actin cytoskeleton organization
-2.4	ko04666	Fc gamma R-mediated phagocytosis
-2.4	M15	PID LYSOPHOSPHOLIPID PATHWAY
-2.4	GO:0007268	chemical synaptic transmission
-2.4	GO:0050769	positive regulation of neurogenesis
-2.4	GO:0046579	positive regulation of Ras protein signal transduction
-2.4	GO:0045446	endothelial cell differentiation
-2.4	GO:0001838	embryonic epithelial tube formation
-2.4	GO:0003206	cardiac chamber morphogenesis
-2.4	GO:0001817	regulation of cytokine production
-2.4	R-HSA-9664323	FCGR3A-mediated IL10 synthesis
-2.4	GO:0008064	regulation of actin polymerization or depolymerization
-2.4	GO:2000249	regulation of actin cytoskeleton reorganization
-2.4	GO:0018209	peptidyl-serine modification
-2.4	GO:0060389	pathway-restricted SMAD protein phosphorylation
-2.4	GO:0055067	monovalent inorganic cation homeostasis
-2.4	GO:0055006	cardiac cell development
-2.4	GO:0043011	myeloid dendritic cell differentiation
-2.4	GO:0098916	anterograde trans-synaptic signaling
-2.4	GO:0032506	cytokinetic process
-2.4	GO:0035418	protein localization to synapse
-2.4	ko05414	Dilated cardiomyopathy
-2.4	GO:0098661	inorganic anion transmembrane transport
-2.4	GO:0045453	bone resorption
-2.4	GO:0007163	establishment or maintenance of cell polarity
-2.4	GO:0006885	regulation of pH
-2.4	GO:0048511	rhythmic process
-2.4	GO:0048675	axon extension
-2.4	ko05212	Pancreatic cancer
-2.4	GO:0046390	ribose phosphate biosynthetic process
-2.3	GO:0045056	transcytosis
-2.3	GO:0046686	response to cadmium ion
-2.3	GO:0070585	protein localization to mitochondrion
-2.3	GO:0051650	establishment of vesicle localization
-2.3	GO:0032091	negative regulation of protein binding
-2.3	GO:0072665	protein localization to vacuole
-2.3	GO:0045055	regulated exocytosis
-2.3	GO:0098927	vesicle-mediated transport between endosomal compartments
-2.3	GO:0034620	cellular response to unfolded protein
-2.3	GO:0006458	'de novo' protein folding
-2.3	R-HSA-2979096	NOTCH2 Activation and Transmission of Signal to the Nucleus
-2.3	R-HSA-8863678	Neurodegenerative Diseases
-2.3	M53	PID INTEGRIN3 PATHWAY
-2.3	GO:0006164	purine nucleotide biosynthetic process
-2.3	GO:0050764	regulation of phagocytosis
-2.3	GO:0007212	dopamine receptor signaling pathway
-2.3	GO:0046777	protein autophosphorylation
-2.3	GO:0048169	regulation of long-term neuronal synaptic plasticity
-2.3	ko05016	Huntington's disease
-2.3	GO:0048598	embryonic morphogenesis
-2.3	GO:0002764	immune response-regulating signaling pathway
-2.3	GO:2000027	regulation of animal organ morphogenesis
-2.3	GO:0009167	purine ribonucleoside monophosphate metabolic process
-2.3	GO:0046635	positive regulation of alpha-beta T cell activation
-2.3	GO:0099537	trans-synaptic signaling
-2.3	GO:0033865	nucleoside bisphosphate metabolic process
-2.3	GO:0050849	negative regulation of calcium-mediated signaling
-2.3	R-HSA-9035034	RHOF GTPase cycle
-2.3	GO:1904377	positive regulation of protein localization to cell periphery
-2.3	GO:0030168	platelet activation
-2.3	GO:0050821	protein stabilization
-2.3	R-HSA-912631	Regulation of signaling by CBL
-2.3	GO:0032271	regulation of protein polymerization
-2.3	GO:0071312	cellular response to alkaloid
-2.3	hsa05016	Huntington's disease
-2.3	WP4698	Vitamin D-sensitive calcium signaling in depression
-2.3	hsa04137	Mitophagy - animal
-2.3	GO:0090317	negative regulation of intracellular protein transport
-2.3	GO:0071467	cellular response to pH
-2.3	GO:0003205	cardiac chamber development
-2.3	GO:0035020	regulation of Rac protein signal transduction
-2.3	GO:0051495	positive regulation of cytoskeleton organization
-2.3	GO:0099500	vesicle fusion to plasma membrane
-2.3	GO:0034032	purine nucleoside bisphosphate metabolic process
-2.3	WP4148	Splicing factor NOVA regulated synaptic proteins
-2.3	hsa04360	Axon guidance
-2.3	GO:0001763	morphogenesis of a branching structure
-2.3	GO:0071674	mononuclear cell migration
-2.3	GO:0001953	negative regulation of cell-matrix adhesion
-2.3	WP289	Myometrial relaxation and contraction pathways
-2.3	GO:0033875	ribonucleoside bisphosphate metabolic process
-2.3	GO:0006936	muscle contraction
-2.3	GO:0051224	negative regulation of protein transport
-2.3	GO:0140467	integrated stress response signaling
-2.3	GO:0018210	peptidyl-threonine modification
-2.3	R-HSA-8862803	Deregulated CDK5 triggers multiple neurodegenerative pathways in Alzheimer's disease models
-2.3	R-HSA-204005	COPII-mediated vesicle transport
-2.3	GO:0034762	regulation of transmembrane transport
-2.3	hsa_M00130	Inositol phosphate metabolism, PI=> PIP2 => Ins(1,4,5)P3 => Ins(1,3,4,5)P4
-2.3	GO:0006450	regulation of translational fidelity
-2.3	GO:0051310	metaphase plate congression
-2.3	ko05146	Amoebiasis
-2.3	GO:0042698	ovulation cycle
-2.3	R-HSA-2142691	Synthesis of Leukotrienes (LT) and Eoxins (EX)
-2.3	GO:0039702	viral budding via host ESCRT complex
-2.3	M214	PID ERBB1 INTERNALIZATION PATHWAY
-2.3	GO:0060443	mammary gland morphogenesis
-2.3	M00130	Inositol phosphate metabolism, PI=> PIP2 => Ins(1,4,5)P3 => Ins(1,3,4,5)P4
-2.3	M237	PID VEGFR1 2 PATHWAY
-2.3	GO:0001933	negative regulation of protein phosphorylation
-2.3	ko00900	Terpenoid backbone biosynthesis
-2.3	hsa05210	Colorectal cancer
-2.3	GO:0031629	synaptic vesicle fusion to presynaptic active zone membrane
-2.2	ko04022	cGMP-PKG signaling pathway
-2.2	M124	PID CXCR4 PATHWAY
-2.2	GO:2000810	regulation of bicellular tight junction assembly
-2.2	GO:2001242	regulation of intrinsic apoptotic signaling pathway
-2.2	GO:0016486	peptide hormone processing
-2.2	R-HSA-379716	Cytosolic tRNA aminoacylation
-2.2	GO:0033627	cell adhesion mediated by integrin
-2.2	R-HSA-9013418	RHOBTB2 GTPase cycle
-2.2	GO:0034605	cellular response to heat
-2.2	GO:0019079	viral genome replication
-2.2	GO:0099003	vesicle-mediated transport in synapse
-2.2	GO:1900048	positive regulation of hemostasis
-2.2	R-HSA-5619102	SLC transporter disorders
-2.2	WP4535	Envelope proteins and their potential roles in EDMD physiopathology
-2.2	GO:0072175	epithelial tube formation
-2.2	GO:0050820	positive regulation of coagulation
-2.2	GO:0070841	inclusion body assembly
-2.2	GO:0048732	gland development
-2.2	ko04933	AGE-RAGE signaling pathway in diabetic complications
-2.2	GO:0022030	telencephalon glial cell migration
-2.2	WP314	Fas ligand pathway and stress induction of heat shock proteins
-2.2	GO:0071577	zinc ion transmembrane transport
-2.2	GO:1904950	negative regulation of establishment of protein localization
-2.2	GO:1904062	regulation of cation transmembrane transport
-2.2	GO:0021801	cerebral cortex radial glia-guided migration
-2.2	GO:0001783	B cell apoptotic process
-2.2	hsa04611	Platelet activation
-2.2	GO:0033673	negative regulation of kinase activity
-2.2	hsa05323	Rheumatoid arthritis
-2.2	GO:0030194	positive regulation of blood coagulation
-2.2	GO:0006984	ER-nucleus signaling pathway
-2.2	GO:0061515	myeloid cell development
-2.2	GO:0006066	alcohol metabolic process
-2.2	hsa05414	Dilated cardiomyopathy
-2.2	GO:0009126	purine nucleoside monophosphate metabolic process
-2.2	R-HSA-166208	mTORC1-mediated signalling
-2.2	hsa04216	Ferroptosis
-2.2	GO:0035264	multicellular organism growth
-2.2	GO:1903077	negative regulation of protein localization to plasma membrane
-2.2	R-HSA-1500931	Cell-Cell communication
-2.2	ko04976	Bile secretion
-2.2	ko05142	Chagas disease (American trypanosomiasis)
-2.2	hsa00500	Starch and sucrose metabolism
-2.2	GO:0018105	peptidyl-serine phosphorylation
-2.2	GO:0009306	protein secretion
-2.2	GO:0006907	pinocytosis
-2.2	ko05220	Chronic myeloid leukemia
-2.2	GO:0010952	positive regulation of peptidase activity
-2.2	GO:0006022	aminoglycan metabolic process
-2.2	GO:0043162	ubiquitin-dependent protein catabolic process via the multivesicular body sorting pathway
-2.2	GO:0051131	chaperone-mediated protein complex assembly
-2.2	GO:0045933	positive regulation of muscle contraction
-2.2	GO:0042476	odontogenesis
-2.2	GO:0045861	negative regulation of proteolysis
-2.2	GO:0043410	positive regulation of MAPK cascade
-2.2	GO:0061337	cardiac conduction
-2.2	GO:0003081	regulation of systemic arterial blood pressure by renin-angiotensin
-2.2	WP4754	IL-18 signaling pathway
-2.2	GO:0060560	developmental growth involved in morphogenesis
-2.2	GO:0089718	amino acid import across plasma membrane
-2.2	GO:0035567	non-canonical Wnt signaling pathway
-2.2	WP5103	Progeria-associated lipodystrophy
-2.2	WP4906	3q29 copy number variation syndrome
-2.1	GO:0010862	positive regulation of pathway-restricted SMAD protein phosphorylation
-2.1	GO:0060348	bone development
-2.1	M118	PID INTEGRIN A9B1 PATHWAY
-2.1	GO:0042908	xenobiotic transport
-2.1	ko04621	NOD-like receptor signaling pathway
-2.1	M142	PID AJDISS 2PATHWAY
-2.1	R-HSA-425410	Metal ion SLC transporters
-2.1	GO:0050807	regulation of synapse organization
-2.1	GO:0140115	export across plasma membrane
-2.1	GO:1901615	organic hydroxy compound metabolic process
-2.1	GO:0051960	regulation of nervous system development
-2.1	GO:0046822	regulation of nucleocytoplasmic transport
-2.1	GO:0045109	intermediate filament organization
-2.1	GO:0009435	NAD biosynthetic process
-2.1	GO:0045621	positive regulation of lymphocyte differentiation
-2.1	GO:1904376	negative regulation of protein localization to cell periphery
-2.1	hsa00980	Metabolism of xenobiotics by cytochrome P450
-2.1	GO:0030968	endoplasmic reticulum unfolded protein response
-2.1	hsa04976	Bile secretion
-2.1	R-HSA-512988	Interleukin-3, Interleukin-5 and GM-CSF signaling
-2.1	hsa05142	Chagas disease (American trypanosomiasis)
-2.1	GO:0002573	myeloid leukocyte differentiation
-2.1	ko05144	Malaria
-2.1	GO:0006027	glycosaminoglycan catabolic process
-2.1	hsa04666	Fc gamma R-mediated phagocytosis
-2.1	R-HSA-8856825	Cargo recognition for clathrin-mediated endocytosis
-2.1	GO:0009152	purine ribonucleotide biosynthetic process
-2.1	GO:0036465	synaptic vesicle recycling
-2.1	GO:1900180	regulation of protein localization to nucleus
-2.1	GO:2000059	negative regulation of ubiquitin-dependent protein catabolic process
-2.1	ko00980	Metabolism of xenobiotics by cytochrome P450
-2.1	GO:0030879	mammary gland development
-2.1	hsa04022	cGMP-PKG signaling pathway
-2.1	R-HSA-3238698	WNT ligand biogenesis and trafficking
-2.1	R-HSA-2187338	Visual phototransduction
-2.1	GO:0140448	signaling receptor ligand precursor processing
-2.1	WP4534	Mechanoregulation and pathology of YAP/TAZ via Hippo and non-Hippo mechanisms
-2.1	GO:0006817	phosphate ion transport
-2.1	GO:0019882	antigen processing and presentation
-2.1	WP286	IL-3 signaling pathway
-2.1	hsa05146	Amoebiasis
-2.1	GO:0032924	activin receptor signaling pathway
-2.1	GO:0070972	protein localization to endoplasmic reticulum
-2.1	GO:0071692	protein localization to extracellular region
-2.1	M139	PID MYC PATHWAY
-2.1	GO:0072666	establishment of protein localization to vacuole
-2.1	GO:1990138	neuron projection extension
-2.1	GO:1905477	positive regulation of protein localization to membrane
-2.1	GO:0048168	regulation of neuronal synaptic plasticity
-2.1	GO:1902905	positive regulation of supramolecular fiber organization
-2.1	M32	PID HDAC CLASSIII PATHWAY
-2.1	GO:0050773	regulation of dendrite development
-2.1	WP382	MAPK signaling pathway
-2.1	GO:0043094	cellular metabolic compound salvage
-2.1	GO:0032231	regulation of actin filament bundle assembly
-2.1	GO:0034332	adherens junction organization
-2.1	GO:0070199	establishment of protein localization to chromosome
-2.1	GO:0032925	regulation of activin receptor signaling pathway
-2.1	R-HSA-901042	Calnexin/calreticulin cycle
-2.1	R-HSA-9734009	Defective Intrinsic Pathway for Apoptosis
-2.1	hsa01524	Platinum drug resistance
-2.1	ko00520	Amino sugar and nucleotide sugar metabolism
-2.1	GO:0035592	establishment of protein localization to extracellular region
-2.1	hsa04933	AGE-RAGE signaling pathway in diabetic complications
-2.1	ko01524	Platinum drug resistance
-2.1	hsa00900	Terpenoid backbone biosynthesis
-2.1	GO:0060047	heart contraction
-2.1	GO:0031668	cellular response to extracellular stimulus
-2.1	GO:1902003	regulation of amyloid-beta formation
-2	R-HSA-112043	PLC beta mediated events
-2	GO:0090169	regulation of spindle assembly
-2	GO:0071622	regulation of granulocyte chemotaxis
-2	GO:0071825	protein-lipid complex subunit organization
-2	GO:0086064	cell communication by electrical coupling involved in cardiac conduction
-2	ko00330	Arginine and proline metabolism
-2	R-HSA-1793185	Chondroitin sulfate/dermatan sulfate metabolism
-2	GO:0050772	positive regulation of axonogenesis
-2	R-HSA-5654736	Signaling by FGFR1
-2	GO:0097553	calcium ion transmembrane import into cytosol
-2	GO:0006469	negative regulation of protein kinase activity
-2	M220	PID CASPASE PATHWAY
-2	GO:0060425	lung morphogenesis
-2	GO:0048873	homeostasis of number of cells within a tissue
-2	GO:0032355	response to estradiol
-2	R-HSA-74752	Signaling by Insulin receptor
-2	GO:0034377	plasma lipoprotein particle assembly
-2	GO:0045017	glycerolipid biosynthetic process
-2	GO:0009749	response to glucose
-2	GO:0046755	viral budding
-2	GO:0043408	regulation of MAPK cascade
-2	GO:0007416	synapse assembly
-2	GO:0034504	protein localization to nucleus
-2	GO:0051648	vesicle localization
-2	M48	PID MET PATHWAY
-2	GO:0007159	leukocyte cell-cell adhesion
-2	GO:0002429	immune response-activating cell surface receptor signaling pathway
-2	GO:0006446	regulation of translational initiation
-2	GO:0098739	import across plasma membrane
-2	R-HSA-73887	Death Receptor Signalling
-2	GO:0051279	regulation of release of sequestered calcium ion into cytosol
-2	GO:0045104	intermediate filament cytoskeleton organization
-2	GO:0002757	immune response-activating signal transduction
-2	GO:0046174	polyol catabolic process
-2	GO:0009164	nucleoside catabolic process
-2	GO:0046638	positive regulation of alpha-beta T cell differentiation
-2	GO:0071407	cellular response to organic cyclic compound
-2	GO:0005976	polysaccharide metabolic process
-2	WP5090	Complement system in neuronal development and plasticity
-2	GO:0061028	establishment of endothelial barrier
