# Supplementary material for: Identification of Novel Senescent Markers in Small Extracellular Vesicles
Source: Int J Mol Sci. 2023 Jan 26;24(3):2421. doi: 10.3390/ijms24032421 (PMC9916821; doi:10.3390/ijms24032421)
Supplement: Supplementary file 1 [file ijms-24-02421-s001.zip › Supplementary Materials/Table S2_Mass spectrometry analysis data of TIG3-derived EVs and Wener-EVs.xlsx]

## Sheet: TIG3_SEC_PS_IP
Supplementary Table2. Related to Figure 2. The list of abundance ratio of senescent EVs to Ctrl EVs, which collected by the three methods. Proteins with unique peptides > 2 and abundance ratio > 2 were extracted. Ratio of proteins detected only in senescent EVs is indicated as 100.
SEC					PS					IP
Protein	# Unique Peptides	Abundance Ratio: RS /Ctrl	Abundance Ratio: IR / Ctrl		Protein	# Unique Peptides	Abundance Ratio: RS /Ctrl	Abundance Ratio: IR / Ctrl		Protein	# Unique Peptides	Abundance Ratio: RS /Ctrl	Abundance Ratio: IR / Ctrl
GNA13	12	2.001	2.964		RETREG3	2	2.021	3.348		SERPINH1	2	2.47367	2.04565
GSTP1	8	2.001	3.072		TXNRD1	15	2.045	2.29		PPIB	3	6.28104	2.07834
RAP1B	4	2.012	2.391		PLPP1	2	2.053	2.696		DNASE1L1	3	2.66642	2.10517
NCSTN	9	2.016	2.181		NME2	4	2.135	2.694		KRT10	10	5.45427	2.11697
GPR176	8	2.018	2.259		LTA4H	6	2.138	2.339		TTC7B	3	2.41341	2.55804
UBTD1	3	2.018	2.527		SLC20A1	4	2.149	3.39		LNPEP	3	3.118	2.56157
ENPP1	16	2.024	5.987		CDH11	18	2.152	2.819		RTN4	3	10.5201	2.57583
PSEN1	8	2.031	2.488		KIAA0319L	3	2.171	2.42		P4HB	4	22.8183	2.60056
ARPC2	13	2.033	2.305		DCBLD2	20	2.173	4.303		HP1BP3	2	3.5268	2.64799
MGRN1	8	2.036	2.213		NANS	2	2.177	3.236		THBS1	23	2.95301	2.79166
WBP2	3	2.042	3.557		TNFRSF10B	8	2.187	2.092		PPFIBP1	4	2.47899	2.90055
AKR1B1	12	2.047	5.204		ANO6	13	2.189	2.287		TGM2	8	3.17597	2.95889
CAPZA2	5	2.051	2.552		FAS	11	2.254	2.848		STX1B	2	3.09762	2.97514
MOXD1	9	2.052	2.449		IQGAP1	24	2.27	2.031		SLC9A1	3	3.48475	3.11148
SLC12A4	14	2.061	3.259		ENG	10	2.274	3.327		SERPINE2	3	2.35985	3.22947
UBE2D3	2	2.067	3.048		SLC20A2	9	2.349	3.006		CXADR	3	17.0174	3.43142
TMBIM1	3	2.074	2.178		PLXNB1	14	2.352	2.114		PDIA3	2	7.28266	3.51363
ANXA11	29	2.081	3.344		ATP2B4	37	2.379	4.209		FN1	88	3.18	4.01498
WDR1	26	2.089	2.105		JUP	21	2.389	2.86		ATP6V0A1	4	5.81972	4.2205
NAPA	12	2.096	2.811		AKR1B1	12	2.441	2.154		PKP2	11	56.4325	4.6738
PLSCR3	8	2.097	2.532		RTN3	2	2.454	4.392		ATP6V0D1	3	11.2941	5.01878
CD44	18	2.102	2.068		ABCC1	44	2.465	6.087		PLOD2	2	11.4965	6.51387
RHOC	6	2.105	4.448		ITGA3	32	2.471	2.385		BTN3A3	2	100	100
CTSD	7	2.116	3.268		SNX3	5	2.482	5.078		F11R	2	100	100
PPP2CB	3	2.138	2.645		PTGR1	6	2.54	2.703		TF	2	100	100
ARPC1B	7	2.142	2.588		S100A11	6	2.557	3.376		LOXL4	2	100	100
AP2M1	9	2.144	2.491		ATP6V1A	14	2.574	3.778		ADAMTS1	3	100	100
PPIA	10	2.15	2.335		CAV1	11	2.576	3.505		SCUBE3	3	100	100
PI4K2A	15	2.155	3.765		SPNS1	5	2.606	2.191		KCTD12	3	100	100
AIDA	10	2.16	2.456		PSMA3	2	2.695	2.133		PCDH1	4	100	100
ADGRL2	8	2.161	2.896		DNAJB4	5	2.695	4.663
FAT1	12	2.168	3.549		ATP6AP1	3	2.713	6.855
EIF4A1	9	2.169	2.101		PRDX2	8	2.714	2.032
COL6A2	35	2.175	2.537		PRDX6	16	2.715	3.523
RAB22A	5	2.18	3.233		ANPEP	58	2.769	2.573
PLXNB2	45	2.18	3.95		ATP6V1E1	5	2.847	4.007
ALDOA	22	2.215	2.261		CYB5R3	10	2.963	3.989
EEF1A1	13	2.221	2.839		VCP	38	3.065	2.418
SNX17	4	2.227	2.424		TKT	23	3.109	2.87
PSMB5	4	2.239	2.922		DIP2B	12	3.128	2.55
GNB1	8	2.24	2.089		ANXA1	35	3.146	2.138
CCT5	2	2.259	2.41		STX12	12	3.16	2.695
ACTR2	7	2.261	2.442		PSMA2	5	3.221	2.707
TNFRSF10B	8	2.267	2.016		SERPINH1	11	3.228	2.646
CD46	4	2.272	2.376		PSMD1	4	3.282	2.804
ARF4	3	2.274	2.577		PEA15	3	3.303	11.554
WARS	9	2.277	2.518		ATP6V0D1	10	3.32	4.222
VCP	38	2.279	2.559		TFG	6	3.363	3.913
RPS16	4	2.286	2.255		TMEM43	2	3.455	2.003
FAM129B	30	2.308	2.519		TNFRSF10D	7	3.468	2.675
CD99	2	2.312	2.699		ALPL	18	3.479	2.542
ARPC4	6	2.333	2.556		ACTN1	22	3.519	2.193
SLC7A11	2	2.357	2.849		RTN4	10	3.534	5.845
S100A16	4	2.358	2.812		GSN	30	3.57	2.7
HLA-B	5	2.368	2.616		PCYOX1	10	3.771	3.137
CD276	9	2.371	2.45		STX3	10	3.826	2.539
CAPNS1	7	2.398	3.722		DNASE1L1	11	3.832	3.67
GSTO1	7	2.403	4.204		CCNY	2	3.87	2.982
PLXNA1	8	2.407	7.075		ITGA2	51	3.875	2.766
MYOF	88	2.41	7.733		VDAC2	5	3.909	3.161
MYO1C	16	2.413	2.606		REEP5	5	4.163	4.692
GDI2	26	2.415	2.318		HSPA5	18	4.272	2.635
TPT1	4	2.424	2.129		ITGA7	27	4.318	3.236
GOT1	7	2.428	3.665		SLC22A4	6	4.322	2.783
PEF1	5	2.431	2.442		CKAP4	15	4.646	2.671
FLNA	21	2.437	2.517		ICAM1	13	4.827	2.896
CBR1	8	2.438	2.762		ADA	4	4.839	3.873
GNAS	17	2.446	2.89		STX1B	9	4.868	5.441
SNX3	5	2.449	2.589		ANXA4	28	4.948	3.191
CCT4	2	2.451	3.41		PPIB	7	5.288	3.248
TMEM30A	8	2.453	3.598		BCAP31	11	5.401	4.835
SPNS1	5	2.463	2.593		ARL6IP5	5	5.433	19.756
NPEPPS	15	2.467	2.958		HM13	2	5.679	8.635
RFTN1	24	2.467	3.032		CLDN1	3	6.432	13.288
GIPC1	10	2.481	3.117		SLC9A1	11	7.061	8.691
HARS	5	2.481	3.483		ATP6V0A1	13	8.071	8.787
ARF6	8	2.493	2.33		ITGA11	21	8.115	7.62
SLC39A6	9	2.494	2.315		PGRMC2	6	8.123	4.647
SLC17A5	4	2.505	2.455		VIM	40	8.484	2.475
ACTB	10	2.505	2.663		DPP4	38	10.638	6.917
PSMD6	9	2.532	2.171		MVP	51	13.418	3.578
RAB5A	7	2.543	2.749		CACNA2D1	32	22.041	10.971
ANXA7	20	2.547	3.713		P4HB	13	51.7159	16.2041
PPIB	7	2.555	2.071		TMEM55B	2	100	100
CAPZB	9	2.557	2.852		SLC1A1	2	100	100
LRP1	10	2.574	2.107		SH3BGRL3	2	100	100
PSMD11	3	2.575	2.211		CPPED1	2	100	100
ACTR3	12	2.583	2.662		RPL7A	2	100	100
ALDOC	4	2.583	2.673		CNN2	2	100	100
MYL6	3	2.589	2.16		EIF2S3	2	100	100
PSMD3	10	2.612	2.078		NCEH1	2	100	100
APRT	2	2.616	2.137		RPS26	2	100	100
CD99L2	4	2.617	2.976		NINJ1	2	100	100
IL6ST	4	2.632	3.426		RTCB	2	100	100
APOA4	2	2.634	2.832		CCM2	2	100	100
ANPEP	58	2.635	2.604		MBOAT7	2	100	100
STX7	8	2.636	2.666		DHRS7	2	100	100
STX4	13	2.682	2.726		CDC37	2	100	100
PCYOX1	10	2.694	2.38		GNS	2	100	100
CD151	6	2.698	2.337		ATP6V1D	2	100	100
NANS	2	2.715	2.303		PSMD14	2	100	100
SYPL1	2	2.754	3.185		FKBP1A	2	100	100
BSG	10	2.755	2.605		ACAT2	2	100	100
TUBB	5	2.772	3.541		ISG15	2	100	100
GDI1	14	2.79	2.633		DDOST	2	100	100
CPNE3	12	2.803	2.746		NAPG	2	100	100
CAP1	19	2.806	2.204		ADAM23	2	100	100
PRDX1	13	2.813	4.827		RELL1	2	100	100
ARPC1A	2	2.815	2.15		CAV2	2	100	100
ATP1A1	57	2.829	2.907		PEPD	2	100	100
AHNAK	38	2.832	2.266		APRT	2	100	100
NPTN	11	2.834	2.437		ESYT1	2	100	100
GNA11	14	2.836	3.539		RHBDF1	2	100	100
HLA-B	8	2.844	2.758		MFSD8	2	100	100
CAVIN1	8	2.849	3.385		SYNGR2	2	100	100
SCARB2	12	2.855	2.613		MTAP	3	100	100
CTTN	12	2.859	3.825		SOD1	3	100	100
MDH1	11	2.859	3.871		PSMD11	3	100	100
FAM234A	11	2.866	2.628		DAB2	3	100	100
VAT1	19	2.875	3.835		AKAP12	3	100	100
PPP1R7	4	2.9	3.156		SNX1	3	100	100
CD9	9	2.904	2.391		PGM2	3	100	100
FSCN1	11	2.908	2.79		LNP	3	100	100
THY1	4	2.946	3.056		HSD17B12	3	100	100
EPN1	2	2.966	3.256		TMED2	3	100	100
CTNNA1	56	2.996	2.32		PRKACA	3	100	100
CTNND1	24	3.004	2.054		TMED7	3	100	100
GSN	30	3.01	2.184		CDV3	3	100	100
ANTXR1	6	3.014	2.019		PFKL	3	100	100
PKM	35	3.025	2.489		AP2A2	3	100	100
LGALS1	8	3.037	3.809		CHP1	3	100	100
ANXA2	45	3.04	3.734		SRGAP1	3	100	100
ACP2	6	3.045	2.2		CCT6A	3	100	100
ATP1B3	9	3.048	3.991		HEBP1	3	100	100
SNAP23	19	3.061	2.788		BAIAP2	3	100	100
SLC23A2	3	3.066	2.225		SURF4	3	100	100
GNAQ	14	3.079	3.161		CYB5B	3	100	100
PLIN3	13	3.083	4.412		CSTB	3	100	100
SLC39A10	10	3.122	2.639		SLC30A1	3	100	100
NF2	28	3.128	3.011		TM9SF3	4	100	100
NME2	4	3.133	3.858		ERGIC1	4	100	100
ITGA2	51	3.135	2.693		CALU	4	100	100
HSP90B1	18	3.143	2.378		LMAN1	4	100	100
TAGLN	24	3.157	2.38		GAS6	4	100	100
VAMP2	2	3.166	3.29		APMAP	4	100	100
A2M	6	3.183	6.503		TCIRG1	4	100	100
PLPP1	2	3.216	3.894		FAH	4	100	100
RRAS	11	3.249	3.991		CD36	4	100	100
SLC16A1	9	3.256	2.978		RPN2	5	100	100
SRGAP1	3	3.256	4.214		PSMD7	5	100	100
PARK7	6	3.257	4.183		CXADR	5	100	100
GAPDH	25	3.261	2.389		XPR1	5	100	100
UCHL1	10	3.294	4.29		CCT2	6	100	100
PYGB	2	3.362	2.488		TTC7B	6	100	100
ANO6	13	3.374	3.24		FAM171A2	6	100	100
YWHAG	14	3.408	3.025		SEC22B	7	100	100
SCAMP1	10	3.426	2.59		ATP6V1B2	7	100	100
CSRP1	5	3.455	3.619		MRC2	7	100	100
CADM1	9	3.478	3.121		ENDOD1	7	100	100
PRDX2	8	3.482	4.127		CALR	8	100	100
VAMP3	2	3.494	4.178		KCTD12	8	100	100
SNTB2	9	3.502	3.611		DPP3	8	100	100
MVP	51	3.506	7.496		CAND1	8	100	100
FAM26E	5	3.516	2.763		EPHX1	11	100	100
JUP	21	3.535	4.374		LNPEP	12	100	100
EHD3	10	3.541	2.372		PDIA3	13	100	100
GNG12	7	3.556	3.095		ABCC4	15	100	100
2022-09-11	12	3.563	2.676		HSP90B1	18	100	100
EEF1G	8	3.589	3.208
FLNC	23	3.599	3.73
AHSG	3	3.603	3.183
ATP2B4	37	3.616	6.177
2022-09-02	14	3.648	2.6
LASP1	10	3.658	3.583
NT5E	48	3.659	2.532
STX12	12	3.662	4.965
ADAM17	5	3.667	3.25
FAS	11	3.671	3.981
EHD2	38	3.701	2.547
SLC16A3	11	3.769	2.279
ATP6V0D1	10	3.771	5.573
ATP6V1E1	5	3.775	4.9
CLIC4	13	3.8	3.383
CAV1	11	3.801	4.838
EHD1	27	3.865	4.083
BST1	6	3.891	2.634
TKT	23	3.891	4.897
ITGA3	32	3.942	2.722
S100A10	5	3.955	2.091
ANXA5	38	3.955	3.408
TFG	6	3.983	5.764
VCL	79	4.003	2.746
DLG1	28	4.077	2.382
LAMP1	10	4.084	4.119
RRAS2	10	4.088	5.338
ACTR1A	8	4.092	3.477
NAGK	7	4.127	3.803
NDRG1	5	4.161	3.091
ENG	10	4.168	5.695
FAP	43	4.214	2.569
DPYSL2	13	4.291	2.505
RTN4	10	4.295	8.566
CLTC	35	4.31	3.317
HSPA5	18	4.313	2.805
ILK	2	4.445	3.075
SLC44A2	19	4.47	2.503
ANXA6	79	4.496	3.249
DSG2	18	4.561	7.789
ATP6AP1	3	4.649	4.41
PLXNB1	14	4.791	4.343
ACTN1	22	4.872	4.942
CALD1	21	4.969	4.166
ATP6V1A	14	5.035	3.783
ACTN4	24	5.041	3.975
2022-09-07	9	5.054	4.129
STXBP1	26	5.11	4.712
CDH11	18	5.118	4.77
TFRC	28	5.184	15.258
CYBRD1	6	5.2	5.014
SH3BGRL3	2	5.202	6.154
SERPINE1	14	5.246	2.107
ANXA1	35	5.492	4.306
CCNY	2	5.519	3.622
ITGA11	21	5.568	6.841
DNAJC5	5	5.627	5.237
PRDX6	16	5.681	5.608
CDH13	14	5.702	3.338
S100A11	6	5.727	4.811
ATP6V0A1	13	5.777	6.039
PPP1CC	3	5.884	3.88
TMED9	6	5.934	3.031
LNPEP	12	5.959	5.273
PARVA	14	5.99	2.783
DCBLD2	20	6.029	7.951
RHBDF1	2	6.457	5.383
CACNA2D1	32	6.51	10.864
RTN3	2	6.57	4.32
DNASE1L1	11	6.584	7.211
ALPL	18	6.587	5.49
EEF1D	3	6.8245	6.46843
ADD3	9	7.089	3.912
VIM	40	7.108	3.921
HSPB1	13	7.258	4.508
M6PR	3	7.278	4.726
PVR	6	7.38	5.137
ANXA4	28	7.893	6.388
SLC22A4	6	7.92	4.565
AP2A1	8	8.032	6.842
RECK	8	8.609	7.215
NTM	6	8.628	3.398
LMAN2	6	8.769	5.471
SLC9A1	11	10.395	9.452
TMED10	11	11.314	4.185
ITGA7	27	11.647	4.814
DPP4	38	12.695	12.215
SURF4	3	14.597	14.653
ARL6IP5	5	15.286	16.259
BPGM	2	100	100
IFNGR1	2	100	100
COPS3	2	100	100
ACLY	2	100	100
XPNPEP1	2	100	100
PHLDA2	2	100	100
PSME1	2	100	100
FAM171B	2	100	100
CNN2	2	100	100
HYAL2	2	100	100
PSMC2	2	100	100
EIF3I	2	100	100
NAMPT	2	100	100
SPARC	2	100	100
RETREG3	2	100	100
NPR2	2	100	100
CCM2	2	100	100
ACAT2	2	100	100
SLC1A1	2	100	100
MAP4K4	2	100	100
RELL1	2	100	100
RNF13	2	100	100
DNM2	2	100	100
PHACTR4	2	100	100
DNAJB2	2	100	100
CAVIN3	2	100	100
SPPL2B	2	100	100
NINJ1	2	100	100
ITIH1	2	100	100
RAB12	2	100	100
PSMC3	2	100	100
CDH4	2	100	100
NCEH1	2	100	100
NAPG	2	100	100
HSPB6	2	100	100
CDC37	2	100	100
EIF2S1	2	100	100
RPS4X	2	100	100
NDFIP2	2	100	100
SNX2	2	100	100
SLC16A4	2	100	100
FKBP1A	2	100	100
EIF2S3	2	100	100
RPS7	2	100	100
GLOD4	2	100	100
SRGAP2	2	100	100
CHMP1A	2	100	100
RTCB	2	100	100
FAM171A1	2	100	100
TBXA2R	2	100	100
KDELR2	2	100	100
PAK2	2	100	100
ATP6V1D	2	100	100
STK24	2	100	100
ERBIN	2	100	100
PEPD	2	100	100
ESYT1	2	100	100
UBE2V1	2	100	100
CAV2	2	100	100
DDB1	2	100	100
RPS26	2	100	100
CAP2	2	100	100
VPS29	2	100	100
MFSD8	2	100	100
RPL7A	2	100	100
SRC	2	100	100
ARFIP1	2	100	100
PSMD14	2	100	100
GNPDA1	2	100	100
PPA1	2	100	100
DDOST	2	100	100
REXO2	2	100	100
HPCAL1	2	100	100
ANO10	2	100	100
INPP5A	2	100	100
COPS6	2	100	100
EDNRA	2	100	100
PLEKHO2	2	100	100
MBOAT7	2	100	100
DIRC2	2	100	100
CHMP3	2	100	100
TPP1	2	100	100
TMEM43	2	100	100
CYSTM1	2	100	100
OXTR	2	100	100
AP2S1	2	100	100
SYNGR2	2	100	100
TGM2	2	100	100
RAC3	2	100	100
NPC1	2	100	100
HM13	2	100	100
IFITM3	2	100	100
PGM2	3	100	100
PSMD13	3	100	100
SPRY2	3	100	100
AKAP12	3	100	100
ADGRL4	3	100	100
SGCB	3	100	100
EFR3A	3	100	100
AP2A2	3	100	100
HEBP1	3	100	100
TUBB4A	3	100	100
LMBRD2	3	100	100
TMEM237	3	100	100
SDC2	3	100	100
PBXIP1	3	100	100
ZDHHC8	3	100	100
PITPNA	3	100	100
PRKACA	3	100	100
SLC8A1	3	100	100
VAPA	3	100	100
LNP	3	100	100
TGFB1	3	100	100
FZD6	3	100	100
FHL2	3	100	100
BAX	3	100	100
CDV3	3	100	100
FKBP3	3	100	100
CHP1	3	100	100
PAG1	3	100	100
BAIAP2	3	100	100
TMEM165	3	100	100
SNAP29	3	100	100
TMED7	3	100	100
TUBB3	3	100	100
RAD23B	3	100	100
FLRT3	3	100	100
LRIG1	3	100	100
RUVBL1	3	100	100
TOM1	3	100	100
HSD17B12	3	100	100
TMED2	3	100	100
PCMT1	3	100	100
LAMB1	3	100	100
CNDP2	3	100	100
PSMB4	3	100	100
FDPS	3	100	100
PSMA5	3	100	100
SGCD	3	100	100
SLC43A1	3	100	100
TMEM8A	3	100	100
NEO1	3	100	100
MAP1LC3B2	3	100	100
CSTB	3	100	100
SLC30A1	3	100	100
PEA15	3	100	100
CLDN1	3	100	100
GAS6	4	100	100
SLC6A6	4	100	100
CUL5	4	100	100
SEC23A	4	100	100
CRK	4	100	100
PSME2	4	100	100
FTH1	4	100	100
PSMC5	4	100	100
GSR	4	100	100
UBA1	4	100	100
ADA	4	100	100
RPS18	4	100	100
RAB4A	4	100	100
CD36	4	100	100
TMEM200A	4	100	100
CCDC50	4	100	100
RPS3	4	100	100
ADD1	4	100	100
FAH	4	100	100
ATP9A	4	100	100
ERGIC1	4	100	100
SLC26A2	4	100	100
SQSTM1	4	100	100
KCNMA1	4	100	100
PSMD1	4	100	100
TM9SF3	4	100	100
LMAN1	4	100	100
FAM126A	4	100	100
APMAP	4	100	100
TCIRG1	4	100	100
VPS26A	4	100	100
SLC20A1	4	100	100
SCAMP2	4	100	100
F11R	5	100	100
GAP43	5	100	100
DNAJB4	5	100	100
STX6	5	100	100
REEP5	5	100	100
PLCB1	5	100	100
GALNT2	5	100	100
PSMD7	5	100	100
SLC4A7	5	100	100
ATL3	5	100	100
RPN2	5	100	100
CXADR	5	100	100
STUB1	5	100	100
RPN1	5	100	100
TUBB6	5	100	100
ITFG1	5	100	100
VDAC2	5	100	100
CCT2	6	100	100
GFPT1	6	100	100
MGLL	6	100	100
LAP3	6	100	100
PNP	6	100	100
MPP1	6	100	100
PIP5K1A	6	100	100
PGRMC2	6	100	100
PTGR1	6	100	100
LTA4H	6	100	100
TTC7B	6	100	100
FAM171A2	6	100	100
NUCB1	7	100	100
ENO2	7	100	100
ANKRD13A	7	100	100
GSS	7	100	100
HSPH1	7	100	100
VPS35	7	100	100
ECE1	7	100	100
ENDOD1	7	100	100
ATP6V1B2	7	100	100
NOTCH2	7	100	100
MRC2	7	100	100
TNFRSF10D	7	100	100
DPP3	8	100	100
KCTD12	8	100	100
CAND1	8	100	100
BTN2A1	8	100	100
PSMD2	8	100	100
CALR	8	100	100
ATP2B1	9	100	100
SLC20A2	9	100	100
STX1B	9	100	100
STX3	10	100	100
CYB5R3	10	100	100
GARS	11	100	100
EPHX1	11	100	100
CORO1C	11	100	100
HSPA4	12	100	100
DIP2B	12	100	100
P4HB	13	100	100
PDIA3	13	100	100
CANX	14	100	100
CKAP4	15	100	100
ABCC4	15	100	100
TXNRD1	15	100	100
STK10	16	100	100
ATP8B1	18	100	100

## Sheet: Werner_SEC
Supplementary Table2. Related to Figure 3. The list of abundance ratio of WF cell-derived EVs to NF cell-derived EVs, which collected by SEC method. Proteins with unique peptides > 2 and abundance ratio > 2 were extracted. Ratio of proteins detected only in WF cell-derived EVs is indicated as 100.
Protein	# Unique Peptides	Abundance Ratio: WF1 / NF (PDL42)		Protein	# Unique Peptides	Abundance Ratio: WF2 / NF (PDL22)
NPTN	8	2.002		STXBP3	3	2.002
TSPAN9	4	2.006		TUBB3	2	2.003
VAT1	13	2.01		LRSAM1	2	2.004
ANTXR2	7	2.02		SLC25A3	2	2.006
SLC39A14	4	2.024		SBDS	2	2.008
SCAMP3	7	2.033		PTPN11	10	2.019
SOD3	2	2.036		PEAR1	3	2.019
SLC44A2	15	2.041		CFI	2	2.019
GPR68	3	2.044		SEPTIN2	10	2.024
CPM	2	2.044		EHD1	23	2.024
ARPC5	2	2.045		ARRB1	3	2.032
TXN	3	2.057		HSPB1	8	2.034
ATP6V1B2	7	2.063		SFRP2	3	2.039
S100A14	3	2.066		LASP1	5	2.041
SDC2	4	2.067		RAB5B	5	2.046
FZD2	3	2.07		M6PR	2	2.046
GNG12	3	2.073		LSS	3	2.048
EMILIN2	12	2.075		STK24	2	2.051
RPS8	4	2.083		VDAC1	3	2.052
ANXA5	26	2.085		PSMD2	10	2.066
SCAMP4	2	2.093		PTPRG	5	2.076
CPA4	3	2.107		FERMT3	15	2.077
ANXA4	20	2.107		RPL19	4	2.078
SLC26A2	3	2.117		MTPN	3	2.085
MPZL1	7	2.119		NACA	4	2.085
TMED4	2	2.122		DNM2	7	2.086
FARP1	8	2.129		MEGF8	2	2.087
LMBRD1	3	2.13918		CAPN5	7	2.087
RRAGC	4	2.156		MAGED2	3	2.091
SLC16A7	3	2.162		RPL32	3	2.091
ANKH	6	2.163		NAP1L1	3	2.1
RAB13	4	2.173		EML2	4	2.1
MMP14	9	2.175		EIF3F	2	2.1
CTNNA1	28	2.176		RAB6A	7	2.103
ANXA7	19	2.19		MYL6	6	2.107
EPB41L3	24	2.191		EIF5A	4	2.113
COL21A1	3	2.193		RPS4X	4	2.115
AKR1C1	5	2.193		ARPC1B	6	2.116
PTGFRN	44	2.199		PDIA3	15	2.121
SLC6A4	2	2.208		CLTC	23	2.122
RPL6	2	2.21		GMPR2	3	2.123
CAPN5	7	2.213		G6PD	7	2.124
GNA11	5	2.214		DNAJC5	5	2.132
FAS	8	2.22		TMED1	2	2.133
DLST	6	2.22		TPM4	8	2.135
DCD	4	2.228		ADAMTSL4	3	2.139
ABCC1	8	2.23		RAB2A	6	2.149
CD82	7	2.231		MLEC	2	2.149
HAPLN1	28	2.241		NSFL1C	2	2.151
SPPL2A	3	2.242		ERP44	7	2.152
GOLIM4	2	2.247		CD63	7	2.155
SLC2A1	7	2.247		ADA	8	2.155
NEGR1	2	2.248		RPL26	5	2.156
S100A4	5	2.254		PTBP1	2	2.166
CPXM2	8	2.257		FDPS	4	2.166
RAB7A	14	2.258		SERINC1	5	2.171
FST	9	2.26		MYO1C	7	2.174
LMAN1	9	2.26		TSPAN10	5	2.182
CHMP1A	2	2.27		SLCO3A1	3	2.186
PACSIN3	4	2.273		SLC9A1	5	2.196
CRIM1	4	2.276		EPB41	6	2.197
DIP2B	10	2.281		ITGAL	2	2.201
GNB4	2	2.285		TFRC	15	2.211
QPRT	2	2.288		RSU1	12	2.216
GABARAPL2	2	2.3		IL13RA2	4	2.22
SLC39A6	5	2.309		PDCD10	4	2.221
SNX18	11	2.31		CAPN2	4	2.225
TF	3	2.312		B4GALT3	2	2.236
SERINC3	9	2.313		RPL22	2	2.242
AKR1B1	5	2.319		LMBRD2	2	2.243
TMEM237	2	2.327		ARL1	3	2.246
FDPS	4	2.332		VCL	62	2.249
PGRMC2	2	2.341		TLN1	70	2.251
ITFG1	3	2.356		USP15	3	2.262
TMEM59	2	2.374		ARPC3	2	2.265
VAMP7	2	2.379		SLC2A14	3	2.274
STX12	9	2.381		ESYT1	2	2.28
BCAP31	4	2.382		SYNCRIP	3	2.286
DCBLD2	2	2.389		ARHGAP1	8	2.295
CUL2	2	2.389		SLC30A1	2	2.305
SYPL1	2	2.389		SEPTIN9	7	2.306
SIRPA	6	2.392		VSIG8	2	2.307
TMBIM1	2	2.394		LMAN1	9	2.314
MME	29	2.399		CAPNS1	3	2.316
TTYH3	9	2.403		SRI	2	2.318
FLOT1	26	2.41		PRELP	3	2.32
NCSTN	8	2.441		CASK	7	2.326
RFTN1	20	2.461		IGFBP2	3	2.333
CRYAB	3	2.466		RPLP2	2	2.336
EPB41L1	3	2.476		SLC31A1	3	2.339
LRRN4CL	4	2.487		CAV1	7	2.339
EHD4	17	2.491		MBLAC2	3	2.34
SLC15A4	5	2.495		ATP2B1	6	2.342
SEC22B	6	2.505		BST1	11	2.345
FLOT2	28	2.517		RPL35	2	2.347
SLC20A2	2	2.527		COL18A1	4	2.356
FBLN2	16	2.527		ITGA11	29	2.357
S100A11	4	2.534		NONO	2	2.36
FLG2	13	2.542		VASP	7	2.372
GGCT	3	2.544		KCTD12	8	2.402
AIDA	4	2.552		RPL31	2	2.407
WBP2	4	2.564		VCP	18	2.414
AHNAK	50	2.568		TUBA4A	8	2.417
STX3	5	2.577		GPM6A	7	2.421
DSG1	21	2.581		EPB41L3	24	2.432
SLC30A1	2	2.601		AOC3	2	2.443
OXTR	2	2.612		CPNE1	9	2.462
SLC52A2	2	2.635		SEPTIN11	5	2.466
KPRP	10	2.637		SYPL2	2	2.467
ATP2B1	6	2.654		ANXA8L1	5	2.478
WLS	2	2.658		PEF1	4	2.482
PCYOX1	5	2.671		STX12	9	2.483
PXDN	6	2.709		ITGA8	3	2.494
APMAP	5	2.716		TM7SF3	2	2.498
BST1	11	2.754		HNRNPM	3	2.5
GPC1	12	2.791		TUBB6	2	2.515
DNAJC5	5	2.861		SRGAP2	2	2.522
DDOST	3	2.866		VPS37A	4	2.545
SYPL2	2	2.886		CSRP1	4	2.583
SNX33	6	2.889		NAGLU	5	2.586
ATP8B1	3	2.902		ANXA2	33	2.594
GGT5	2	2.903		LGALS3	5	2.596
CSTB	2	2.934		ATP9A	5	2.596
RTN4	6	2.946		STAT1	3	2.613
PLPP3	9	2.972		PRSS23	6	2.622
CD36	5	2.979		AP3B1	2	2.629
STEAP3	2	2.986		ITGAM	2	2.631
CAVIN1	8	2.994		ATP6AP1	3	2.632
TGM3	9	2.997		LGALSL	3	2.636
CD99L2	2	2.999		CNN2	5	2.64
CLCN5	2	3.005		MAP2K3	2	2.643
AHNAK2	7	3.011		CSTB	2	2.643
TOM1	3	3.035		SIDT2	2	2.647
ATP6V1C1	4	3.046		RPS10	2	2.65
ITGA11	29	3.05		GSDMA	2	2.652
LRP10	5	3.089		ANGPTL4	6	2.655
TGOLN2	2	3.123		RAP1B	4	2.665
DNAJA1	5	3.132		TMED10	3	2.676
ATP9A	5	3.18		PTGES3	4	2.681
ANXA6	50	3.297		CD82	7	2.682
BLMH	6	3.321		SLC4A1	2	2.684
CD63	7	3.334		SLC44A2	15	2.692
F2R	5	3.337		HAPLN3	8	2.698
SERINC1	5	3.346		NARS1	2	2.704
MLEC	2	3.351		CDH2	8	2.711
ACAN	11	3.36		STOM	16	2.72
H4C1	11	3.424		SYPL1	2	2.731
PAPPA	7	3.432		CLCN3	2	2.732
SDCBP	13	3.489		MYLK	5	2.743
TSPAN10	5	3.496		SH3GLB1	5	2.754
CAV1	7	3.501		STX3	5	2.778
EDIL3	35	3.544		DCD	4	2.78
TNFRSF11B	3	3.624		PROS1	2	2.783
CYBRD1	8	3.631		SNTB1	2	2.786
ARL6IP5	3	3.654		LCP2	4	2.795
MYOF	81	3.656		ANXA3	4	2.796
TMEM9	2	3.658		SLC7A11	2	2.796
BDH2	2	3.69		GREM1	6	2.835
S100A6	3	3.733		HMGB1	2	2.838
UCHL1	5	3.756		HPCAL1	3	2.854
CASP14	3	3.791		CLDN5	2	2.876
PLCD1	4	3.804		FAP	35	2.893
FAH	2	3.835		PGRMC1	2	2.905
DRAM2	2	3.838		PRNP	2	2.91
REEP5	7	3.845		FLNA	60	2.913
PAMR1	3	3.857		ATP6V1C1	4	2.925
DSC3	5	3.878		DDOST	3	2.931
TMEM106B	5	3.913		ILK	14	2.934
PIEZO1	6	3.92		RAB7A	14	2.94
MFSD8	5	3.949		RPL21	2	2.946
STARD3NL	2	4.05		LAMP2	2	2.947
ADA	8	4.085		TINAGL1	5	2.948
MYO1D	15	4.107		GABARAPL2	2	2.97
GSDMA	2	4.108		ATP6V1B2	7	2.991
TM9SF2	3	4.155		ATP6V1E1	6	2.999
ERGIC1	5	4.181		NOP58	3	3.015
VDAC2	5	4.205		GPX8	3	3.023
GPX8	3	4.223		MAPRE1	3	3.044
ANXA2	33	4.265		H3-3A	5	3.068
PTTG1IP	4	4.296		SLIT3	43	3.083
RAP2A	2	4.353		PTTG1IP	4	3.085
KRT2	46	4.377		H2BC18	2	3.087
PRNP	2	4.385		ATP6V1D	5	3.102
S100A10	3	4.388		ATP6V1H	3	3.107
STX7	8	4.407		CLIP1	3	3.109
VTI1B	5	4.423		BDH2	2	3.129
ARL8B	4	4.528		RAB32	4	3.171
SCARB2	12	4.563		SPTAN1	23	3.177
H3-3A	5	4.573		S100A11	4	3.2
NPC1	14	4.594		PARVB	5	3.205
LAMTOR1	4	4.617		ANXA11	23	3.212
VPS37A	4	4.618		PLEK	3	3.242
ATP6V0D1	5	4.62		ACOT7	6	3.253
XP32	4	4.637		ANXA7	19	3.253
SLC22A23	3	4.639		C1QTNF5	3	3.256
MCOLN1	2	4.643		VAMP7	2	3.258
HGSNAT	2	4.667		ANXA6	50	3.267
ANXA1	21	4.68		SURF4	3	3.302
H2BC21	2	4.714		PAPPA	7	3.308
TCIRG1	8	4.886		MYO1D	15	3.316
H2BC18	2	4.933		PKP3	7	3.32
MGRN1	3	4.97308		NUCB1	5	3.33
PLPP1	3	5.026		COL11A1	5	3.364
DPP4	37	5.043		PCYOX1	5	3.384
VIM	54	5.091		RAB9A	2	3.399
CANX	9	5.127		ITGB3	31	3.467
ALOX12B	6	5.193		MYOF	81	3.543
RCN1	3	5.199		H4C1	11	3.558
GJA1	13	5.243		ANXA1	21	3.56
SBSN	5	5.27		CLCN5	2	3.565
CAVIN3	5	5.321		CANX	9	3.565
STX8	4	5.344		ATP6V1A	11	3.621
TMEM179B	2	5.509		CYBRD1	8	3.625
SLC7A11	2	5.555		VAT1	13	3.642
LAMP1	4	5.689		LNPK	3	3.651
MFSD1	3	5.745		GAS6	5	3.673
CYB5R3	3	5.903		SPPL2A	3	3.678
TMEM104	4	5.93		HGSNAT	2	3.717
SPNS1	2	5.952		GPC4	3	3.73
CDSN	2	6.153		ANXA4	20	3.778
SLC17A5	6	6.252		CCDC80	27	3.785
TM7SF3	2	6.406		ATP6V0A1	11	3.8
CLCN7	4	6.437		TXNRD1	2	3.833
H2AX	2	6.466		MAMDC2	31	3.844
VPS37C	3	6.5		SGSH	5	3.851
SURF4	3	6.82		RAB4A	3	3.87
PI4K2A	13	8.16		ERGIC1	5	3.888
DSC1	11	8.256		VCAM1	2	3.9
SLC35F6	5	9.061		H2AX	2	3.905
CLN3	2	9.666		DCTN1	4	3.914
MACROH2A1	4	9.883		VDAC2	5	3.933
CTSB	5	10.09		HAPLN1	28	3.977
IGFBP7	5	11.318		ABCC4	3	4.055
P2RX4	5	12.843		H2BC21	2	4.06
MVP	43	29.638		SCAMP2	2	4.061
ARSB	2	100		RAB27B	3	4.109
FTL	2	100		LOXL4	7	4.139
BPNT2	2	100		ITGA2B	2	4.203
SHMT1	2	100		YIPF5	2	4.253
CILP2	3	100		S100A10	3	4.257
KRT77	13	100		TMED4	2	4.262
HGS	6	100		H1-3	5	4.28
UBL3	2	100		CD36	5	4.298
SDC1	2	100		FHL1	5	4.308
CDCP1	3	100		MEGF6	23	4.319
TMEM30A	2	100		RAB2B	2	4.375
CTTN	3	100		STX7	8	4.405
CLEC14A	3	100		STARD3NL	2	4.424
PAM	2	100		ATL3	6	4.426
MOB1B	2	100		CALU	3	4.496
BACE1	2	100		SEC22B	6	4.508
RAB12	2	100		CPNE8	8	4.515
PIP5K1A	2	100		UCHL1	5	4.522
CPPED1	2	100		RRAGC	4	4.678
TPD52L2	2	100		ADGRE2	2	4.695
CDK1	2	100		EPB41L1	3	4.706
TMEM185B	2	100		SPARC	2	4.731
FLNC	3	100		LIMS1	4	4.815
PRKAG1	2	100		MME	29	4.831
DNAJB2	2	100		TCIRG1	8	4.916
KDELR2	2	100		SLC22A23	3	4.93
ITM2B	3	100		TUBB1	5	4.934
CHMP4A	2	100		PTGFRN	44	4.937
TFPI	2	100		ATP6V0D1	5	4.967
SLC2A10	2	100		S100A2	2	4.995
GLG1	4	100		BCAN	2	5
LRSAM1	2	100		ANXA5	26	5.065
LSS	3	100		SPNS1	2	5.081
TMED1	2	100		LMBRD1	3	5.107
LMBRD2	2	100		DSG4	3	5.121
USP15	3	100		FBLN2	16	5.14
MBLAC2	3	100		PGRMC2	2	5.238
HNRNPM	3	100		ARL8B	4	5.244
SIDT2	2	100		ABI3BP	18	5.259
CLCN3	2	100		BCAP31	4	5.305
RAB9A	2	100		CRYAB	3	5.335
LNPK	3	100		ACP2	6	5.586
GPC4	3	100		REEP5	7	5.593
TXNRD1	2	100		PI4K2A	13	5.606
LOXL4	7	100		DRAM2	2	5.612
YIPF5	2	100		LAMTOR1	4	5.652
ATL3	6	100		MYCT1	3	5.746
CALU	3	100		TMEM106B	5	5.78
S100A2	2	100		SLC6A4	2	5.831
PIP4P1	4	100		TMEM179B	2	5.858
SLC2A6	4	100		VTI1B	5	5.87
HSPB6	2	100		CLCN7	4	6.03
EPHX1	6	100		VIM	54	6.176
ACVR1	2	100		STX8	4	6.177
ACKR3	2	100		GP1BB	2	6.22
RPN1	2	100		ICAM1	4	6.286
EEA1	2	100		MFSD8	5	6.375
TMEM175	2	100		RASGRP2	2	6.381
EIF3A	2	100		MAPRE2	9	6.428
MYH10	2	100		ARL6IP5	3	6.581
TMEM192	2	100		CLASP1	2	6.695
TMEM45A	2	100		SCARB2	12	6.712
ATP6V1G1	2	100		RTN4	6	6.803
STUB1	3	100		LAMP1	4	7.301
SLC38A7	4	100		TMEM104	4	7.469
FNDC1	5	100		IGFBP7	5	7.574
				F2RL3	2	7.637
				CTSK	10	7.905
				PSMD12	3	7.97973
				SLC17A5	6	8.096
				SLC15A4	5	8.525
				PIP4P1	4	8.54
				DPP4	37	8.607
				ARPC5	2	8.954
				SLC2A6	4	9.503
				CTSB	5	9.713
				MFSD1	3	9.823
				MCOLN1	2	9.927
				ANKH	6	10.156
				HSPB6	2	10.457
				SLC35F6	5	11.294
				MACROH2A1	4	11.502
				S100A9	3	12.235
				TSPAN3	2	13.777
				CLN3	2	15.321
				NPC1	14	16.916
				EDIL3	35	17.025
				KRT82	3	17.67
				EPHX1	6	26.898
				KRT36	5	37.793
				MVP	43	58.537
				ANOS1	7	100
				VPS13C	2	100
				DMBT1	2	100
				UBA5	2	100
				FABP5	3	100
				ADAMTS5	2	100
				NCAM2	3	100
				CAMK1D	2	100
				ARHGAP15	3	100
				ECM2	2	100
				AHNAK2	7	100
				RCN1	3	100
				CYB5R3	3	100
				P2RX4	5	100
				ACVR1	2	100
				ACKR3	2	100
				RPN1	2	100
				EEA1	2	100
				TMEM175	2	100
				EIF3A	2	100
				MYH10	2	100
				TMEM192	2	100
				TMEM45A	2	100
				ATP6V1G1	2	100
				STUB1	3	100
				SLC38A7	4	100
				FNDC1	5	100
				ABCB6	2	100
				CRLF1	2	100
				P2RY1	2	100
				PPIL1	2	100
				PREP	2	100
				TGFBR3	2	100
				MAPK3	3	100
