# Supplementary material for: Identification of Novel Senescent Markers in Small Extracellular Vesicles
Source: Int J Mol Sci. 2023 Jan 26;24(3):2421. doi: 10.3390/ijms24032421 (PMC9916821; doi:10.3390/ijms24032421)
Supplement: Supplementary file 1 [file ijms-24-02421-s001.zip › Supplementary Materials/Table S3_Mass spectometry analysis data of mouse serum-derived EVs.xlsx]

## Sheet: Sheet1
Table S3. Related to Figure 4E. The list of normalized abundance of thirteen proteins common to small EVs collected by the three methods in serum-derived EVs of mice. Bolded proteins are significantly more abundant in serum-derived EVs from aged mice than in serum-derived EVs from young mice.
Protein description	Gene	# Unique Peptides	Average normalized abundance: serum-derived EVs from aged mice (n=5)	Average normalized abundance: serum-derived EVs from young mice (n=5)
V-type proton ATPase 116 kDa subunit a isoform 1	ATP6V0A1	14	2.24563e+06	1.62156e+06
V-type proton ATPase subunit d 1	ATP6V0D1	2	231520	95191.2
Coxsackievirus and adenovirus receptor	CXADR	-	-	-
Deoxyribonuclease-1-like 1	DNASE1L1	-	-	-
BTB/POZ domain-containing protein KCTD12	KCTD12	2	61257.2	78261
Leucyl-cystinyl aminopeptidase	Lnpep	10	758721	611675
Protein disulfide-isomerase A3	PDIA3	9	642347	609524
Peptidyl-prolyl cis-trans isomerase B	PPIB	3	82927.1	86607.3
Protein disulfide-isomerase	P4HB	3	55617	34051.3
Sodium/hydrogen exchanger 1	SLC9A1	1	22355.9	7191.58
Syntaxin-1B	STX1B	-	-	-
Reticulon-4	RTN4	2	29001.4	1620.15
Tetratricopeptide repeat protein 7B	TTC7B	-	-	-
